# Supplementary material for: The macronuclear genomic landscape within Tetrahymena thermophila
Source: Microb Genom. 2024 Jan 11;10(1):001175. doi: 10.1099/mgen.0.001175 (PMC10868616; doi:10.1099/mgen.0.001175)
Supplement: Supplementary material 2 [file mgen-10-1175-s002.xlsx]

## Sheet: A) Strain informations
					Supplementary Material 1: strain information
strain	Raw sequence reads accession number	TSC ID	Collection site (US state)	Cox1 ID in Zufall et al. 2013	Cox1 ID in Doerder 2019	Cox1 match between ours and previous studies	A260 concentration (ng/µL)	A260/A230	A260/A280
D1	SAMN37254927	SD01546	Pennsylvania	NA	NA	NA	1183	2.56	2.29
D2	SAMN37254928	SD01547	Pennsylvania	NA	NA	NA	475.81	2.52	2.22
D3	SAMN37254929	SD01548	Pennsylvania	NA	NA	NA	974.23	2.63	2.3
D4	SAMN37254930	SD01549	Pennsylvania	NA	NA	NA	510.46	2.61	2.19
D5	SAMN37254931	SD01550	Pennsylvania	NA	NA	NA	56.4	2.31	2.01
D6	SAMN37254932	SD01551	Pennsylvania	NA	NA	NA	824.93	2.58	2.21
D7	SAMN37254933	NA	NA	NA	NA	NA	1013.5	2.64	2.27
D8	SAMN37254934	SD01553	Pennsylvania	DQ411879	KY218400	no	168.94	2.16	2.19
D9	SAMN37254935	SD01552	Pennsylvania	DQ411866	KY218395	no	342.43	2.6	2.21
D10	SAMN37254936	SD01557	New-Hampshire	JX406160	KY218412	yes	181.65	2.57	2.14
D11	SAMN37254937	SD01558	New-Hampshire	JX406163	KY218416	yes	1148.22	2.57	2.24
D12	SAMN37254938	SD01556	Pennsylvania	DQ411879	KY218410	no	201.1	2.34	2.15
D13	SAMN37254939	SD01555	Pennsylvania	JX406154	KY218408	no	233.62	2.49	2.2
D14	SAMN37254940	SD01554	Pennsylvania	JX406154	KY218406	no	243.18	2.56	2.19
D15	SAMN37254941	SD01560	New-Hampshire	JX406158	KY218420	no	927.34	2.68	2.3
D16	SAMN37254942	SD01559	New-Hampshire	AF396436	KY218417	yes	726.99	2.62	2.28
D17	SAMN37254943	SD01561	New-Hampshire	JX406164	KY218424	no	998.37	2.63	2.17
D18	SAMN37254944	SD01562	New-Hampshire	JX406162	KY218425	no	400.53	2.74	2.2
D19	SAMN37254945	SD01564	New-Hampshire	JX406163	KY218430	no	997.21	2.2	1.99
D20	SAMN37254946	SD01563	New-Hampshire	JX406157	KY218427	no	69.49	2.08	2
D21	SAMN37254947	SD01565	New-Hampshire	JX406157	KY218433	no	506.95	2.29	2.03
D22	SAMN37254948	SD01566	Vermont	JX406163	KY218436	no	223.46	2.22	2.13

## Sheet: B) coverages
			% mapped SB210 genome
	strain	average coverage	coverage >= 1	coverage >= 10	coverage >= 20	coverage >= 20 and < 80
	D1	50.5	95.5	92.9	92	90.2
	D2	57.4	99	98.8	98.6	95
	D3	55.3	95.9	92.5	91.6	88.7
	D4	55.1	99	98.8	98.6	96.9
	D5	52.3	98.6	97.4	97.1	96.1
	D6	56.8	95.4	92.5	91.6	88.3
	D7	53.5	99.6	98.8	98.6	97.9
	D8	49	99.3	99	98.8	98.3
	D9	51.45	99	98.8	98.6	97.6
	D10	48.6	96.1	93.2	92.3	90.8
	D11	49.2	95.8	92.9	92	90.5
	D12	51.2	95.4	92.4	91.5	89.8
	D13	51.9	99	98.8	98.6	98
	D14	47.6	99	98.7	98.4	98.1
	D15	54.2	99	98.8	98.6	97.1
	D16	61.4	97.6	96.9	96.5	90.8
	D17	53.4	99	98.8	98.6	97.5
	D18	61.2	99.7	99.6	99.5	95.1
	D19	61.7	99.1	98.8	98.7	93.2
	D20	50.7	99.5	99.2	99	98.5
	D21	53.4	99	98.7	98.5	97.7
	D22	58.5	99	98.7	98.6	95.6

## Sheet: C) Differences with SB210
	frenquency within a strain	D1	D2	D3	D4	D5	D6	D7	D8	D9	D10	D11	D12	D13	D14	D15	D16	D17	D18	D19	D20	D21	D22
	0.0212766	0	0	0	0	0	0	0	0	0	0	0	0	0	0	0	0	0	0	0	0	0	0
	0.0425532	0	0	0	0	0	0	0	0	0	0	0	0	0	0	0	0	0	0	0	0	0	0
	0.0638298	8	0	16	0	0	5	0	1	0	17	11	6	1	2	0	0	2	0	0	0	0	0
	0.0851064	455	23	528	34	62	405	75	51	57	467	426	343	26	42	26	40	33	0	24	28	38	26
	0.106383	2945	275	2762	359	582	2891	419	443	341	2577	2823	2426	251	281	324	629	329	3	216	187	238	218
	0.12766	3707	340	3167	426	841	3226	395	552	373	3182	3558	2920	318	333	446	990	395	0	254	296	287	209
	0.148936	3451	312	2719	328	859	2708	286	439	408	2982	3119	2611	281	339	391	998	404	1	178	235	209	175
	0.170213	3107	276	2488	215	761	2299	263	347	378	2795	3123	2510	212	252	347	909	322	0	140	227	182	123
	0.191489	2905	282	2402	204	710	2181	207	295	292	2741	3107	2566	135	249	289	740	226	0	125	208	153	112
	0.212766	2665	266	2179	206	710	2039	162	230	263	2635	2963	2561	121	228	208	750	172	0	114	189	119	133
	0.234043	2586	188	2035	136	690	1889	129	217	224	2579	2844	2323	132	178	134	602	138	2	68	179	96	115
	0.255319	2646	170	1987	128	657	1850	170	186	215	2558	2897	2352	111	182	146	613	117	2	86	178	122	106
	0.276596	2360	119	1907	114	578	1610	135	209	145	2576	2815	2218	106	156	115	542	86	1	60	145	89	73
	0.297872	2239	106	1694	114	529	1555	102	171	126	2440	2749	2075	78	120	89	496	86	0	51	103	86	32
	0.319149	2128	109	1483	84	482	1423	88	126	83	2208	2574	1863	87	91	67	438	76	0	26	108	74	49
	0.340426	2124	76	1484	71	452	1290	74	124	82	2273	2527	1897	68	113	71	408	93	0	29	77	63	47
	0.361702	1880	67	1367	50	376	1165	50	96	82	2007	2206	1711	52	77	52	365	64	0	18	104	49	39
	0.382979	1847	69	1313	48	408	1147	59	69	79	1969	2069	1626	36	89	48	367	57	0	17	69	51	28
	0.404255	1665	43	1061	33	353	1011	52	63	58	1843	1926	1393	45	98	44	301	41	0	10	52	43	22
	0.425532	1622	42	1071	27	280	984	48	59	61	1789	1743	1364	36	68	38	275	43	1	24	67	42	34
	0.446809	1274	44	995	25	240	920	29	62	52	1626	1630	1301	18	60	31	283	41	0	15	58	35	17
	0.468085	1225	36	883	21	227	811	40	49	56	1397	1411	1201	21	44	27	265	41	0	11	37	26	15
	0.489362	689	20	499	9	143	544	17	25	24	882	886	686	6	23	14	131	13	0	0	27	12	5
	0.510638	1235	47	1235	28	239	1060	33	40	45	1521	1570	1481	16	58	27	312	29	0	10	31	29	17
	0.531915	848	28	812	18	160	673	15	22	26	1076	1018	974	15	20	21	245	13	1	5	24	12	12
	0.553191	827	35	796	19	152	750	24	22	21	978	965	832	9	23	23	207	18	1	3	18	14	15
	0.574468	741	19	768	17	126	722	14	25	18	847	911	834	3	13	14	204	14	0	8	17	11	0
	0.595745	808	16	899	15	124	778	14	29	16	858	861	912	6	12	15	235	17	0	7	10	12	9
	0.617021	711	15	720	17	132	671	20	18	14	803	785	783	2	12	15	181	10	0	7	10	9	0
	0.638298	654	9	757	9	105	607	7	22	13	754	710	701	4	13	16	159	13	0	8	6	4	0
	0.659574	798	18	888	9	152	765	21	26	11	845	869	915	6	16	23	198	9	0	9	10	7	0
	0.680851	640	8	601	9	76	590	4	12	5	635	613	657	0	7	2	163	8	0	1	4	3	0
	0.702128	684	10	751	7	155	687	10	9	7	642	681	732	3	3	12	179	12	0	5	3	5	0
	0.723404	872	15	858	14	145	841	18	21	13	808	822	817	15	2	10	212	13	0	11	3	7	0
	0.744681	1052	13	1092	16	171	954	17	16	15	921	906	976	7	7	12	210	4	0	5	9	4	0
	0.765957	737	14	806	12	128	739	13	9	8	792	818	766	6	4	15	165	8	0	5	2	6	0
	0.787234	886	8	924	6	130	837	14	12	15	854	877	897	5	8	11	208	7	0	6	4	5	0
	0.808511	1288	16	1530	13	227	1318	28	26	16	1284	1281	1357	10	16	21	246	15	0	14	6	10	6
	0.829787	1392	23	1551	12	193	1480	20	13	12	1272	1338	1311	11	14	12	245	16	0	13	8	12	6
	0.851064	1912	24	2228	15	205	1992	16	32	24	1715	1797	1623	14	12	10	292	19	0	10	4	4	0
	0.87234	2926	18	3815	24	276	3361	33	32	23	2842	2762	2526	8	10	20	281	25	0	10	18	13	10
	0.893617	4949	27	7044	21	347	6092	57	41	22	4830	4629	4505	13	15	24	335	22	0	10	15	10	0
	0.914894	9104	16	14144	25	537	10860	72	48	16	10065	9502	9943	27	27	34	451	29	0	32	22	30	16
	0.93617	16810	18	30006	21	1082	19545	96	52	22	20600	20180	22156	13	24	35	537	25	1	33	30	28	18
	0.957447	33052	17	65304	38	3409	39671	172	47	32	39892	38561	46641	44	26	24	996	37	0	49	85	46	34
	0.978723	86021	60	140988	118	15733	101788	304	77	46	82680	83716	97528	51	24	35	2207	32	2	80	124	49	45
	1	868378	2772	804082	2585	358318	882415	1257	1815	2662	819488	859807	891431	2640	1959	2626	345809	2613	33	2527	2020	1916	1956
		1080853	6109	1116639	5700	392262	1111149	5079	6280	6501	1040545	1083386	1129251	5069	5350	5964	364419	5787	48	4334	5057	4260	3722

## Sheet: D) MDS junctions
	per position with respect to the MDS junction, the 22 strains combined (Figure 3A of the manuscript)						per strain
position relative to MDS junction	nb differences with SB210	nb indels	nb positions *	nb differences with SB210 / position	nb indel / position		strain	at MDS junctions *		other parts of the MAC genome
-101	793	108	194465	0.00407785	0.00055537			nb differences with SB210	nb indels	nb differences with SB210	nb indels
-100	930	134	194394	0.0047841	0.000689322		D1	24931	2849	1006561	98742
-99	878	132	194283	0.00451918	0.000679421		D2	1475	3977	1608	1667
-98	884	127	194241	0.00455105	0.000653827		D3	25464	2858	1051189	104838
-97	800	105	194160	0.00412031	0.000540791		D4	1469	4027	1482	1710
-96	918	97	194120	0.00472903	0.000499691		D5	8306	3724	372879	37944
-95	876	110	194040	0.00451453	0.000566893		D6	25350	2857	1048474	105860
-94	858	93	193919	0.00442453	0.000479582		D7	1374	3912	783	1377
-93	840	141	193815	0.00433403	0.000727498		D8	1469	4000	840	1512
-92	925	122	193780	0.00477345	0.00062958		D9	1474	4057	1484	1679
-91	793	89	193677	0.00409445	0.000459528		D10	23699	2909	966556	96566
-90	962	159	193655	0.0049676	0.000821048		D11	24289	2938	1004923	98911
-89	757	167	193554	0.00391105	0.000862808		D12	25547	2852	1059227	105563
-88	886	124	193434	0.00458037	0.000641046		D13	1478	4082	1397	1705
-87	948	145	193379	0.00490229	0.000749823		D14	1481	4014	701	1502
-86	915	174	193235	0.00473517	0.000900458		D15	1480	3943	1461	1594
-85	811	134	193152	0.00419877	0.000693754		D16	9663	3620	343006	41715
-84	922	170	193082	0.00477517	0.000880455		D17	1458	4046	1447	1618
-83	899	115	193014	0.00465769	0.000595812		D18	0	4	35	126
-82	819	134	192882	0.00424612	0.000694725		D19	1435	3881	1392	1592
-81	927	132	192760	0.00480909	0.000684789		D20	1385	4003	986	1408
-80	834	125	192725	0.00432741	0.000648593		D21	1466	3979	702	1496
-79	980	126	192630	0.00508747	0.000654104		D22	1466	3967	678	1528
-78	776	128	192507	0.00403102	0.000664911
-77	846	158	192441	0.00439615	0.000821031
-76	854	172	192300	0.00444098	0.000894436			* within 20bp of the 9973 MDS junctions
-75	850	193	192124	0.00442423	0.00100456
-74	987	154	191931	0.00514247	0.000802372
-73	732	176	191841	0.00381566	0.000917426
-72	733	76	191694	0.0038238	0.000396465
-71	712	182	191675	0.00371462	0.000949524
-70	776	112	191624	0.0040496	0.000584478
-69	813	86	191462	0.00424627	0.000449175
-68	716	133	191277	0.00374326	0.000695327
-67	846	117	191184	0.00442506	0.000611976
-66	823	78	191018	0.00430849	0.000408338
-65	845	76	190893	0.00442656	0.000398129
-64	813	94	190709	0.00426304	0.000492898
-63	896	82	190499	0.00470344	0.000430448
-62	907	103	190354	0.00476481	0.000541097
-61	908	76	190212	0.00477362	0.000399554
-60	870	139	190044	0.00457789	0.00073141
-59	963	111	189826	0.00507307	0.000584746
-58	902	84	189756	0.00475347	0.000442674
-57	839	90	189590	0.00442534	0.000474709
-56	911	129	189438	0.00480896	0.000680962
-55	907	130	189211	0.00479359	0.000687064
-54	896	132	189011	0.00474046	0.000698372
-53	799	143	188891	0.00422995	0.00075705
-52	831	193	188680	0.00440428	0.0010229
-51	830	131	188559	0.00440181	0.000694743
-50	830	169	188398	0.00440557	0.000897037
-49	935	169	188258	0.00496659	0.000897704
-48	925	195	188075	0.00491825	0.00103682
-47	852	157	187926	0.0045337	0.000835435
-46	832	124	187753	0.00443135	0.000660442
-45	843	205	187598	0.00449365	0.00109276
-44	866	170	187373	0.0046218	0.000907281
-43	783	197	187192	0.00418287	0.0010524
-42	915	221	187031	0.00489224	0.00118162
-41	945	177	186784	0.00505932	0.000947619
-40	994	182	186563	0.00532796	0.000975542
-39	1004	220	186372	0.00538708	0.00118043
-38	871	265	186097	0.00468035	0.00142399
-37	963	189	185781	0.00518352	0.00101733
-36	967	208	185548	0.00521159	0.001121
-35	851	197	185382	0.00459052	0.00106267
-34	899	263	185166	0.0048551	0.00142035
-33	978	309	184978	0.00528712	0.00167047
-32	875	260	184656	0.00473854	0.00140802
-31	858	225	184334	0.00465459	0.00122061
-30	963	226	184115	0.00523043	0.00122749
-29	861	342	184031	0.00467856	0.00185838
-28	797	258	183718	0.00433817	0.00140433
-27	823	256	183446	0.00448633	0.00139551
-26	773	260	183206	0.00421929	0.00141917
-25	854	269	182992	0.00466687	0.00147001
-24	856	242	182702	0.00468523	0.00132456
-23	807	372	182458	0.00442294	0.00203883
-22	729	315	182152	0.00400215	0.00172932
-21	812	286	181771	0.00446716	0.00157341
-20	810	276	181368	0.00446606	0.00152177
-19	776	290	181032	0.00428653	0.00160193
-18	819	368	180699	0.0045324	0.00203654
-17	769	235	180262	0.00426601	0.00130366
-16	769	372	179971	0.00427291	0.002067
-15	769	300	179471	0.00428481	0.00167158
-14	775	400	178983	0.00433002	0.00223485
-13	754	492	178469	0.00422482	0.00275678
-12	727	498	177920	0.00408611	0.00279901
-11	767	666	177403	0.00432349	0.00375416
-10	635	898	176708	0.0035935	0.00508183
-9	583	1196	175845	0.00331542	0.00680144
-8	696	1703	174665	0.00398477	0.00975009
-7	651	2247	173271	0.00375712	0.0129681
-6	833	3575	171901	0.00484581	0.0207969
-5	880	4504	169736	0.00518452	0.0265353
-4	2092	6945	167509	0.0124889	0.0414605
-3	2794	7596	165063	0.0169269	0.0460188
-2	2199	8976	163539	0.0134463	0.054886
-1	2852	12331	162082	0.017596	0.0760788
0	6325	14709	161214	0.0392336	0.091239
1	3369	2381	162640	0.0207145	0.0146397
2	1919	1877	165624	0.0115865	0.0113329
3	2483	1056	168144	0.0147671	0.00628033
4	2161	633	170495	0.0126749	0.00371272
5	1049	272	172711	0.00607373	0.00157489
6	650	149	174040	0.00373477	0.000856125
7	574	91	175263	0.00327508	0.00051922
8	605	76	176334	0.00343099	0.000431
9	548	96	177140	0.0030936	0.000541944
10	632	111	177782	0.00355492	0.00062436
11	632	70	178427	0.00354206	0.000392317
12	723	70	178909	0.00404116	0.00039126
13	677	97	179339	0.00377497	0.000540875
14	722	102	179823	0.00401506	0.000567224
15	677	64	180287	0.00375512	0.00035499
16	797	64	180621	0.00441255	0.000354333
17	650	88	180924	0.00359267	0.000486392
18	785	95	181299	0.00432986	0.000523996
19	704	65	181596	0.00387674	0.000357937
20	707	90	181928	0.00388615	0.000494701
21	889	79	182296	0.00487668	0.000433361
22	764	82	182614	0.00418369	0.000449035
23	789	110	182899	0.00431386	0.000601425
24	675	98	183217	0.00368416	0.000534885
25	798	103	183473	0.00434941	0.000561391
26	686	122	183715	0.00373404	0.000664072
27	831	115	183951	0.00451751	0.000625166
28	776	85	184163	0.00421366	0.000461548
29	870	127	184343	0.00471946	0.000688933
30	846	107	184453	0.00458653	0.000580094
31	708	65	184661	0.00383405	0.000351996
32	707	93	184959	0.00382247	0.000502814
33	882	110	185213	0.00476208	0.000593911
34	858	131	185481	0.00462581	0.000706272
35	893	65	185726	0.00480816	0.000349978
36	926	88	185925	0.0049805	0.000473309
37	803	85	186096	0.00431498	0.000456754
38	872	138	186280	0.00468113	0.00074082
39	919	116	186484	0.00492804	0.000622037
40	914	92	186609	0.00489794	0.000493009
41	915	81	186785	0.00489868	0.000433654
42	843	107	186987	0.00450833	0.000572232
43	875	94	187126	0.00467599	0.000502335
44	899	99	187348	0.00479856	0.000528428
45	848	110	187590	0.0045205	0.000586385
46	884	99	187675	0.00471027	0.000527508
47	849	96	187860	0.00451932	0.000511019
48	794	78	187983	0.00422379	0.000414931
49	846	133	188203	0.00449515	0.000706684
50	806	128	188382	0.00427854	0.00067947
51	801	115	188515	0.004249	0.000610031
52	883	122	188638	0.00468092	0.000646741
53	755	75	188735	0.00400032	0.000397383
54	755	132	188931	0.00399617	0.000698668
55	796	118	189106	0.00420928	0.000623989
56	845	97	189266	0.00446462	0.000512506
57	746	124	189364	0.0039395	0.000654824
58	843	140	189549	0.0044474	0.000738595
59	744	112	189742	0.00392111	0.000590275
60	878	138	189928	0.0046228	0.000726591
61	793	107	190104	0.0041714	0.00056285
62	828	133	190289	0.00435128	0.000698937
63	811	154	190432	0.00425874	0.000808688
64	819	179	190584	0.00429732	0.000939218
65	782	134	190782	0.00409892	0.000702372
66	713	156	190948	0.003734	0.000816976
67	699	112	191152	0.00365678	0.000585921
68	713	120	191305	0.00372703	0.000627271
69	747	138	191465	0.0039015	0.000720758
70	740	129	191612	0.00386197	0.000673235
71	760	152	191739	0.00396372	0.000792744
72	811	116	191874	0.00422673	0.000604563
73	722	142	192011	0.0037602	0.000739541
74	833	132	192232	0.00433331	0.00068667
75	808	150	192402	0.00419954	0.000779618
76	799	109	192487	0.00415093	0.000566272
77	733	123	192553	0.00380674	0.000638785
78	883	117	192645	0.00458356	0.000607335
79	852	125	192768	0.00441982	0.000648448
80	842	139	192828	0.00436659	0.00072085
81	825	120	192936	0.00427603	0.000621968
82	870	143	193127	0.00450481	0.000740445
83	880	93	193203	0.00455479	0.000481359
84	900	125	193325	0.00465537	0.00064658
85	894	124	193423	0.00462199	0.000641082
86	843	119	193450	0.00435772	0.000615146
87	782	110	193514	0.00404105	0.000568434
88	887	125	193624	0.00458104	0.000645581
89	854	125	193753	0.00440767	0.000645151
90	867	134	193883	0.00447177	0.000691138
91	904	151	193891	0.00466241	0.000778788
92	788	97	193981	0.00406225	0.000500049
93	825	122	194197	0.00424826	0.000628228
94	828	115	194267	0.00426218	0.000591969
95	875	121	194394	0.00450117	0.000622447
96	880	96	194414	0.00452642	0.000493792
97	907	135	194484	0.00466362	0.000694145
98	908	134	194550	0.00466718	0.000688769
99	880	115	194578	0.00452261	0.000591023
100	847	111	194653	0.00435133	0.000570246
101	880	106	194702	0.00451973	0.000544422
* across the 22 strains and the 9973 MDS junctions

## Sheet: E) MAC-de novo-SNPs
		D3/D6/D12			D14/D21/D22			D2/D4/D9/D13/D15/D17/D19
	number of MAC-de novo-SNPs	D3	D6	D12	D14	D21	D22	D2	D4	D9	D13	D15	D17	D19
	<10x	8849	8755	7368	1077	678	570	1335	1399	1671	923	1586	1540	748
	between 10 and 30x	2614	2412	2339	317	160	163	755	513	685	181	482	385	221
	>30x	2677	2655	2480	51	43	41	143	112	109	91	58	63	58
	total	14140	13822	12187	1445	881	774	2233	2024	2465	1195	2126	1988	1027
	This table presents the number of MAC-de novo-SNPs per coverage class present in each of the strains issued from the same developed MAC as determined with the distribution of indels generated at the MDS junctions

## Sheet: F) trans. vs transv.
		without ignoring positons around MDS junctions and indels					after ignoring positons around MDS junctions and indels
		strain	transitions/transversions				strain	transitions/transversions
			all sites					all SNPs	sites not in CDS	sites in CDS
		D1	0.955				D1	0.957	0.724	1.491
		D3	0.958				D3	0.96	0.721	1.503
		D6	0.959				D6	0.961	0.721	1.503
		D10	0.953				D10	0.955	0.721	1.495
		D11	0.954				D11	0.956	0.723	1.492
		D12	0.958				D12	0.96	0.722	1.502
		D5	0.971				D5	0.975	0.715	1.543
		D16	0.945				D16	0.95	0.716	1.522
	SB210-like strains	D2	0.549			SB210-like strains	D2	0.763	0.671	1.3
		D4	0.525				D4	0.742	0.657	1.153
		D7	0.484				D7	0.667	0.582	0.964
		D8	0.486				D8	0.682	0.593	1.087
		D9	0.536				D9	0.751	0.642	1.231
		D13	0.502				D13	0.72	0.634	1.145
		D14	0.467				D14	0.665	0.604	1.032
		D15	0.534				D15	0.773	0.683	1.259
		D17	0.527				D17	0.75	0.651	1.227
		D18	0.95				D18	0.95	0.917	1
		D19	0.512				D19	0.763	0.661	1.466
		D20	0.673				D20	1.18	0.821	2.706
		D21	0.421				D21	0.592	0.55	0.839
		D22	0.424				D22	0.634	0.592	0.923

## Sheet: G) nucl. div. per chr.
		π = nucleotide diversity
		MAC chromosome	π CDS	π non-CDS	ratio	MIC chromosome	additonal remark
		chr_001	0.00399985	0.00612343	0.653205	chr I
		chr_002	0.00387385	0.00599096	0.646616	chr I
		chr_003	0.00229707	0.00436982	0.525666	chr I
		chr_004	0.00320161	0.00541006	0.591788	chr I
		chr_005	0.00313892	0.00503077	0.623944	chr I
		chr_006	0.00296866	0.00538805	0.550972	chr I
		chr_007	0.00286936	0.00467989	0.613126	chr I
		chr_008	0.0030835	0.00517334	0.596035	chr I
		chr_009	0.00309251	0.00554012	0.558202	chr I
		chr_010	0.00247987	0.0042171	0.588051	chr I
		chr_011	no CDS	no CDS	NaN	chr I	not shown in Fig. 4B
		chr_012	0.00283638	0.00414248	0.684706	chr I
		chr_013	0.00269009	0.00477504	0.563365	chr I
		chr_014	0.00291195	0.00443179	0.657059	chr I
		chr_015	0.00241405	0.00384569	0.627728	chr I
		chr_016	0.00298568	0.00491795	0.607097	chr I
		chr_017	0.00250647	0.00579055	0.432854	chr I
		chr_018	0.00391303	0.00609968	0.641514	chr I
		chr_019	0.0036838	0.00613541	0.600417	chr I
		chr_020	0.00448696	0.00636506	0.704935	chr I
		chr_021	0.00435701	0.00655639	0.664543	chr I
		chr_022	0.00434613	0.00542292	0.801437	chr I
		chr_023	0.00518768	0.00503794	1.02972	chr I
		chr_024	0.00346488	0.0034927	0.992035	chr I centromere
		chr_025	0.00438677	0.00521053	0.841905	chr I
		chr_026	0.00597509	0.00742204	0.805047	chr I
		chr_027	0.00346154	0.00541366	0.639408	chr I
		chr_028	0.00502716	0.00652706	0.770203	chr I
		chr_029	0.00309522	0.00516208	0.599608	chr I
		chr_030	0.00360893	0.00541207	0.66683	chr I
		chr_031	0.00486824	0.00563591	0.863789	chr I
		chr_032	0.00360574	0.00599374	0.601584	chr I
		chr_033	0.0034743	0.00664265	0.523029	chr I
		chr_034	0.00420307	0.00902944	0.465485	chr I
		chr_035	0.0040394	0.00572169	0.705981	chr I
		chr_036	0.00377204	0.00698352	0.540135	chr I
		chr_037	0.00278262	0.00491971	0.565607	chr I
		chr_038	0.00245756	0.00464737	0.528807	chr I
		chr_039	0.0028686	0.00428176	0.669957	chr I
		chr_040	0.0032464	0.00551392	0.588765	chr I
		chr_041	0.00314386	0.00526443	0.59719	chr I
		chr_042	0.00388519	0.00638406	0.608577	chr I
		chr_043	0.00269541	0.00573929	0.469641	chr I
		chr_044	0.00380847	0.00604667	0.629846	chr I
		chr_045	0.00339096	0.00542194	0.625415	chr I
		chr_046	0.0031252	0.00520984	0.599866	chr I
		chr_047	0.00388822	0.00842243	0.46165	chr I	not shown in Fig. 4B
		chr_048	0.00445577	0.00613914	0.725797	chr I
		chr_049	0.00480701	0.00701118	0.68562	chr I
		chr_050	0.00404554	0.00541714	0.746803	chr I
		chr_051	0.00365905	0.00578245	0.632786	chr I
		chr_052	0.00308839	0.00424059	0.728293	chr I
		chr_053	0.00399872	0.00581958	0.687115	chr I
		chr_054	0.00463567	0.00546362	0.848463	chr I	not shown in Fig. 4B
		chr_055	0.00566026	0.00766682	0.738279	chr II
		chr_056	0.00467804	0.00867691	0.539136	chr II
		chr_057	0.00439178	0.00738542	0.594655	chr II
		chr_058	0.00457758	0.00705597	0.648753	chr II
		chr_059	0.00589566	0.00799689	0.737244	chr II
		chr_060	0.00621972	0.00780357	0.797035	chr II
		chr_061	0.00505421	0.00444035	1.13825	chr II
		chr_062	0.00453665	0.00622389	0.728908	chr II centromere
		chr_063	0.00481495	0.00635319	0.75788	chr II
		chr_064	0.00518855	0.00604733	0.85799	chr II
		chr_065	0.00394366	0.00646028	0.610447	chr II
		chr_066	0.00608075	0.00762957	0.796998	chr II
		chr_067	0.00539889	0.00742344	0.727276	chr II
		chr_068	0.00385588	0.00716166	0.538405	chr II
		chr_069	0.00427017	0.00733594	0.582089	chr II
		chr_070	0.00322478	0.00626118	0.515044	chr III
		chr_071	0.00466494	0.00649801	0.717903	chr III
		chr_072	0.00414375	0.00690545	0.600069	chr III
		chr_073	0.00506367	0.00551383	0.918357	chr III
		chr_074	0.00402312	0.00687253	0.585391	chr III
		chr_075	0.00397286	0.00682188	0.58237	chr III
		chr_076	0.00338296	0.00621025	0.544738	chr III
		chr_077	0.00375468	0.00574759	0.653261	chr III
		chr_078	0.00414444	0.00713991	0.580461	chr III
		chr_079	0.00586165	0.00950061	0.616977	chr III
		chr_080	0.00436433	0.00488225	0.893919	chr III
		chr_081	0.00284112	0.00464689	0.611403	chr III
		chr_082	0.00414978	0.00653447	0.63506	chr III
		chr_083	0.00312991	0.00465642	0.672171	chr III
		chr_084	0.00420194	0.00750019	0.560244	chr III
		chr_085	0.00185311	0.00523394	0.354057	chr III	not shown in Fig. 4B
		chr_086	0.00281576	0.00475821	0.591769	chr III
		chr_087	0.00388359	0.00613721	0.632794	chr III
		chr_088	0.00520886	0.00613879	0.848516	chr III
		chr_089	0.00447181	0.00578097	0.773539	chr III
		chr_090	0.00464075	0.00751885	0.617216	chr III
		chr_091	0.00512043	0.00701463	0.729965	chr III
		chr_092	0.00454967	0.00688556	0.660755	chr III
		chr_093	0.00456264	0.00638678	0.714388	chr III
		chr_094	0.00487211	0.00507645	0.959748	chr III
		chr_095	0.00514939	0.00588664	0.874758	chr III
		chr_096	0.00470059	0.00652918	0.719935	chr III centromere
		chr_097	0.00624271	0.00795401	0.784851	chr III
		chr_098	0.00299013	0.00262978	1.13703	chr III
		chr_099	0.00403455	0.00607893	0.663694	chr III
		chr_100	0.00230338	0.00290146	0.793869	chr III
		chr_101	0.00510103	0.0063701	0.800777	chr III
		chr_102	0.00528576	0.00630025	0.838976	chr III
		chr_103	0.00372525	0.00657009	0.567001	chr III
		chr_104	0.00302673	0.00492593	0.614447	chr III
		chr_105	0.00362908	0.00645131	0.562534	chr III
		chr_106	0.00320425	0.00542705	0.590421	chr III
		chr_107	0.00424498	0.00640693	0.66256	chr III
		chr_108	0.00512228	0.00768903	0.666181	chr III
		chr_109	0.00381968	0.00620933	0.615152	chr III
		chr_110	0.00446267	0.00649193	0.687418	chr III
		chr_111	0.00423114	0.00559203	0.756637	chr IV
		chr_112	0.00438949	0.00599326	0.732404	chr IV
		chr_113	0.00485418	0.00655789	0.740205	chr IV
		chr_114	0.00373073	0.00602114	0.619605	chr IV
		chr_115	0.00347399	0.005795	0.59948	chr IV
		chr_116	0.0047769	0.0067993	0.702559	chr IV
		chr_117	0.00392711	0.00621303	0.632075	chr IV
		chr_118	0.00438714	0.00683797	0.641586	chr IV
		chr_119	0.00325438	0.00437915	0.743153	chr IV
		chr_120	0.00319953	0.00486641	0.657472	chr IV
		chr_121	0.00338558	0.00469932	0.720441	chr IV
		chr_122	0.00502269	0.00527143	0.952812	chr IV
		chr_123	0.00455001	0.00628998	0.723375	chr IV
		chr_124	0.00402843	0.00339535	1.18646	chr IV
		chr_125	0.00590213	0.00702914	0.839666	chr IV centromere
		chr_126	0.00308315	0.00373552	0.825361	chr IV
		chr_127	0.00603649	0.00608717	0.991674	chr IV
		chr_128	0.00480065	0.00709242	0.676871	chr IV
		chr_129	0.00436684	0.00622595	0.701394	chr IV
		chr_130	0.00406909	0.00632133	0.643708	chr IV
		chr_131	0.00512773	0.00752081	0.681806	chr IV
		chr_132	0.00363576	0.00641429	0.566823	chr IV
		chr_133	0.00421813	0.0061102	0.690341	chr IV
		chr_134	0.00520572	0.00631799	0.823952	chr IV	not shown in Fig. 4B
		chr_135	0.00427152	0.0064118	0.666197	chr IV
		chr_136	0.00296141	0.00552518	0.535986	chr IV
		chr_137	0.00345226	0.00618845	0.557855	chr IV
		chr_138	0.00308505	0.00463762	0.665223	chr IV
		chr_139	0.00235859	0.00495106	0.476381	chr IV	not shown in Fig. 4B
		chr_140	0.00375459	0.00522174	0.719031	chr IV
		chr_141	0.0033799	0.00493116	0.685417	chr IV
		chr_142	0.00295728	0.00563391	0.524907	chr IV	not shown in Fig. 4B
		chr_143	0.00378915	0.00599539	0.632011	chr IV
		chr_144	0.00402939	0.006083	0.662401	chr IV
		chr_145	0.00445513	0.00618441	0.720381	chr IV
		chr_146	0.0034752	0.00582304	0.596801	chr IV
		chr_147	0.00357487	0.00640652	0.558005	chr IV
		chr_148	0.0038248	0.00654067	0.584772	chr IV
		chr_149	0.00410523	0.00688176	0.596537	chr IV
		chr_150	0.00487623	0.00803012	0.607242	chr IV
		chr_151	0.00358805	0.00650199	0.551839	chr IV
		chr_152	0.00436424	0.00769127	0.567428	chr IV
		chr_153	0.00438171	0.00744457	0.588577	chr IV
		chr_154	0.00699175	0.00817166	0.85561	chr IV
		chr_155	0.00192273	0.00522216	0.368187	chr V	not shown in Fig. 4B
		chr_156	0.0049341	0.0077608	0.635772	chr V
		chr_157	0.00566723	0.00829602	0.683126	chr V
		chr_158	0.00462617	0.00745777	0.620315	chr V
		chr_159	0.0050705	0.0072677	0.697675	chr V
		chr_160	0.00361507	0.00724661	0.498863	chr V
		chr_161	0.00634504	0.00831862	0.762752	chr V
		chr_162	0.00551473	0.00729545	0.755913	chr V
		chr_163	0.00488249	0.00695288	0.702224	chr V
		chr_164	0.00281999	0.00534053	0.528036	chr V
		chr_165	0.00573596	0.00774473	0.740627	chr V
		chr_166	0.00506272	0.00772009	0.655785	chr V
		chr_167	0.00526472	0.0057125	0.921614	chr V
		chr_168	0.00532142	0.00612988	0.868113	chr V centromere
		chr_169	0.00480514	0.00631222	0.761244	chr V
		chr_170	0.00428139	0.00651043	0.65762	chr V
		chr_171	0.00473461	0.0063855	0.741462	chr V
		chr_172	0.00437582	0.00804164	0.544145	chr V
		chr_173	0.00378446	0.00573157	0.660284	chr V
		chr_174	0.00338088	0.00532811	0.634536	chr V
		chr_175	0.00612453	0.00826934	0.740632	chr V
		chr_176	0.00409382	0.00563269	0.726796	chr V
		chr_177	0.00356034	0.00606138	0.587382	chr V
		chr_178	0.00487564	0.0063861	0.763476	chr V
		chr_179	0.00485199	0.00738909	0.656643	chr V
		chr_180	0.00331601	0.00592719	0.559456	chr V
		chr_181	0.00406113	0.00720138	0.563938	chr V

## Sheet: H) pN-pS per gene
NaNN = Not a Number
gene name	pN	pS	pN/pS	gene description	MAC chromosome
g18694	40.3517995651186	114.603242219855	0.352099982369673	hypothetical_protein	chr_001
TTHERM_000155250	2.41791044776119	11.5714285714285	0.208955223880596	transmembrane_protein_putative	chr_001
TTHERM_000155255	127.396017373615	522.687465368956	0.243732681218382	hypothetical_protein	chr_001
TTHERM_000155259	193.453126896336	1040.31384255954	0.185956505606397	transmembrane_protein_putative	chr_001
TTHERM_000155261	119.066366704161	489.420654911838	0.24328022430032	zinc_finger_lsd1_subclass_family_protein	chr_001
TTHERM_000155272	65.7978774324525	128.273173679836	0.512951192715326	zinc_finger_lsd1_subclass_family_protein	chr_001
TTHERM_000156768	12.6263902932254	28.8450433108758	0.43773171553758	transmembrane_protein_putative	chr_001
TTHERM_000158389	24.1398033347584	117.188306104901	0.205991571489647	hypothetical_protein	chr_001
TTHERM_000158528	63.2143966052577	312.02847881454	0.202591753308614	hypothetical_protein	chr_001
TTHERM_000158529	NaN	NaN	NaN	hypothetical_protein	chr_001
TTHERM_000160539	81.4031070311711	100.412146098984	0.810689843745852	hypothetical_protein	chr_001
TTHERM_000161099	NaN	NaN	NaN	hypothetical_protein	chr_001
TTHERM_000161709	12.2234407128169	10.9950678175092	1.11172035640849	hypothetical_protein	chr_001
TTHERM_000161759	46.6632713389225	405.770480534899	0.114999177065343	CHY_zinc_finger_protein	chr_001
TTHERM_000161789	69.705737704918	118.500919681177	0.588229508196721	hypothetical_protein	chr_001
TTHERM_000638859	NaN	NaN	NaN	transmembrane_protein_putative	chr_001
TTHERM_000639981	85.2602541074106	212.406544179705	0.401401258311875	kiNaNse_domain_protein_putative	chr_001
TTHERM_000640080	17.4525921545436	67.141304347826	0.25993823510086	AMPbinding_enzyme_family_protein	chr_001
TTHERM_000640091	41.21236353522	228.404574538501	0.180435806150078	hypothetical_protein	chr_001
TTHERM_000643458	90.5591365612351	98.134014039566	0.922810887209028	hypothetical_protein	chr_001
TTHERM_000643559	NaN	NaN	NaN	transmembrane_protein_putative	chr_001
TTHERM_000644779	4.29365645046329	65.5754576942108	0.0654765761679517	cyclic_nucleotidebinding_domain_protein	chr_001
TTHERM_001325754	123.409372258211	170.743635415761	0.722775826798518	kiNaNse_domain_protein	chr_001
TTHERM_001325791	NaN	NaN	NaN	hypothetical_protein	chr_001
TTHERM_00153230	4.13019830976487	10.3661183059152	0.39843248821577	hypothetical_protein	chr_001
TTHERM_00155230	NaN	NaN	NaN	hypothetical_protein	chr_001
TTHERM_00155240	NaN	NaN	NaN	zinc_finger_domain_LSD1_subclass_family_protein	chr_001
TTHERM_00155250	NaN	NaN	NaN	hypothetical_protein	chr_001
TTHERM_00155260	166.551272411798	625.597130982705	0.266227679385574	zinc_finger_domain_LSD1_subclass_family_protein	chr_001
TTHERM_00155280	105.36018052731	331.878568971448	0.317466056497234	hypothetical_protein	chr_001
TTHERM_00155290	36.2814862657193	217.572728913126	0.166755670377265	hypothetical_protein	chr_001
TTHERM_00155300	10.7017643307588	43.8216656608328	0.244211719691065	hypothetical_protein	chr_001
TTHERM_00155310	3.68334134037953	37.7313472185605	0.0976201914827905	hypothetical_protein	chr_001
TTHERM_00155320	4.94338568155144	20.9601895734597	0.235846420387861	RWD_domain_containing_protein	chr_001
TTHERM_00155330	0	112.382946034184	0	PX_domain_containing_protein	chr_001
TTHERM_00155340	4.13690770600455	99.5305703734099	0.0415641916898905	hypothetical_protein	chr_001
TTHERM_00155350	NaN	NaN	NaN	Vacuolar_protein_sorting_36_containing_protein	chr_001
TTHERM_00155360	5.01172650189428	133.748216833095	0.0374713519220104	hypothetical_protein	chr_001
TTHERM_00155370	0	234.456164228195	0	hypothetical_protein	chr_001
TTHERM_00155380	4.16275623610768	306.150372208436	0.0135970967667925	conserved_hypothetical_protein	chr_001
TTHERM_00155390	2.50588235294117	19.813953488372	0.126470588235294	hypothetical_protein	chr_001
TTHERM_00155400	34.8154767711849	258.820360721442	0.134515988904966	conserved_hypothetical_protein	chr_001
TTHERM_00155410	59.060389375131	634.567536365735	0.0930718733476013	hypothetical_protein	chr_001
TTHERM_00155420	43.9846071655147	282.310137010058	0.155802436396208	hypothetical_protein	chr_001
TTHERM_00155430	15.1175090468047	265.091076075309	0.0570276045147217	Nucleoside_transporter_family_protein	chr_001
TTHERM_00155440	17.6984492137811	248.839258272717	0.0711240233419453	Nucleoside_transporter_family_protein	chr_001
TTHERM_00155460	7.6710741608809	119.353127977135	0.0642720831108041	hypothetical_protein	chr_001
TTHERM_00155470	NaN	NaN	NaN	hypothetical_protein	chr_001
TTHERM_00155480	3.37440429772116	28.6072477962781	0.117956271842416	Rhomboid_family_protein	chr_001
TTHERM_00155510	5.03378545006165	55.1851145038167	0.091216363240734	hypothetical_protein	chr_001
TTHERM_00155520	57.2841337996467	355.71108343711	0.161041183328139	hypothetical_protein	chr_001
TTHERM_00155530	62.3339359079704	168.103527607361	0.370806828358553	hypothetical_protein	chr_001
TTHERM_00155540	88.6397833283177	80.0762388818297	1.10694239097724	hypothetical_protein	chr_001
TTHERM_00155550	60.3109896118097	79.9810516342965	0.754065974120648	hypothetical_protein	chr_001
TTHERM_00155569	170.995217853347	134.132762312633	1.27482066950053	hypothetical_protein	chr_001
TTHERM_00155570	144.854587155963	192.414258188824	0.752826679890899	hypothetical_protein	chr_001
TTHERM_00155580	21.0960681842096	635.031410019532	0.033220511381572	Adaptin_NtermiNaNl_region_family_protein	chr_001
TTHERM_00155590	53.4293639905064	302.822898884433	0.176437661046553	HMG_box_family_protein	chr_001
TTHERM_00155600	60.3323567878629	264.55405276693	0.228053043061922	hypothetical_protein	chr_001
TTHERM_00155610	NaN	NaN	NaN	hypothetical_protein	chr_001
TTHERM_00155620	NaN	NaN	NaN	hypothetical_protein	chr_001
TTHERM_00155630	23.8987281017518	15.7042682926829	1.5217982561395	hypothetical_protein	chr_001
TTHERM_00155640	5.02783204688851	223.387012339523	0.0225072710997484	hypothetical_protein	chr_001
TTHERM_00156650	36.655090984859	190.938008766437	0.191973778409394	IQ_calmodulinbinding_motif_family_protein	chr_001
TTHERM_00156660	16.0032429245283	140.691662003357	0.113746917881646	hypothetical_protein	chr_001
TTHERM_00156669	4.96807077956393	25.6596464041698	0.193614155912787	hypothetical_protein	chr_001
TTHERM_00156670	11.2432973580114	60.1434169278996	0.186941446500952	hypothetical_protein	chr_001
TTHERM_00156679	2.08900523560209	1.64876033057851	1.26701570680628	hypothetical_protein	chr_001
TTHERM_00156690	101.223061748613	327.504594878989	0.309073714785634	EGFlike_domain_containing_protein	chr_001
TTHERM_00156700	8.43464642814118	108.137730535114	0.0779991071238759	hypothetical_protein	chr_001
TTHERM_00156710	NaN	NaN	NaN	hypothetical_protein	chr_001
TTHERM_00156720	0	14.9729119638826	0	hypothetical_protein	chr_001
TTHERM_00156758	4.37275985663082	42.0689655172413	0.103942652329749	hypothetical_protein	chr_001
TTHERM_00156760	5.14458542342873	53.9365815931941	0.0953821186190616	hypothetical_protein	chr_001
TTHERM_00156770	58.5971535354298	407.658446544595	0.143740805647748	hypothetical_protein	chr_001
TTHERM_00156780	32.7105303707356	97.4901492537313	0.33552651853678	hypothetical_protein	chr_001
TTHERM_00157790	6.46535991263627	363.620361892304	0.0177805221880043	WW_domain_containing_protein	chr_001
TTHERM_00157800	NaN	NaN	NaN	protoporphyrinogen_oxidase_family_protein	chr_001
TTHERM_00157810	0	26.5617977528089	0	ribosomal_protein_S15_containing_protein	chr_001
TTHERM_00157829	25.1216389244558	89.6947352897802	0.280079302796249	hypothetical_protein	chr_001
TTHERM_00157830	16.481106020211	157.073978901812	0.104925756229257	hypothetical_protein	chr_001
TTHERM_00157840	2.52972972972972	19.1020408163265	0.132432432432432	hypothetical_protein	chr_001
TTHERM_00157850	143.969746722703	727.490470514651	0.197899151339886	TBC_domain_containing_protein	chr_001
TTHERM_00157869	0	19.5180722891566	0	hypothetical_protein	chr_001
TTHERM_00157870	23.9593527407866	210.623200129428	0.113754575593113	hypothetical_protein	chr_001
TTHERM_00157880	4.53525729966392	90.5042301184433	0.0501109980575339	Leucine_Rich_Repeat_family_protein	chr_001
TTHERM_00157890	NaN	NaN	NaN	Leucine_Rich_Repeat_family_protein	chr_001
TTHERM_00157909	NaN	NaN	NaN	hypothetical_protein	chr_001
TTHERM_00157910	31.3158622629568	287.900392079011	0.108773253265881	hypothetical_protein	chr_001
TTHERM_00157930	2.48107297411301	182.227194492254	0.0136152728522551	Phosphatidylinositol_3and_4kiNaNse_family_protein	chr_001
TTHERM_00157949	5.18417920138513	35.0229370373754	0.148022400173141	hypothetical_protein	chr_001
TTHERM_00157950	NaN	NaN	NaN	hypothetical_protein	chr_001
TTHERM_00157960	19.7299318231801	38.7905660377358	0.508627066797289	hypothetical_protein	chr_001
TTHERM_00157970	14.9450280469148	223.285219559495	0.0669324556117008	hypothetical_protein	chr_001
TTHERM_00157980	33.4852112818235	94.6608388669412	0.353738797190372	hypothetical_protein	chr_001
TTHERM_00158000	8.30809628008752	124.850337717739	0.0665444437873322	hypothetical_protein	chr_001
TTHERM_00158010	9.17329659606222	19.9423472889498	0.459990815682222	hypothetical_protein	chr_001
TTHERM_00158020	0	193.802658486707	0	PCI_domain_containing_protein	chr_001
TTHERM_00158039	NaN	NaN	NaN	hypothetical_protein	chr_001
TTHERM_00158040	0	21.1230283911671	0	RanBP1_domain_containing_protein	chr_001
TTHERM_00158050	19.5650742033368	252.447315826167	0.0775016131160178	FHA_domain_containing_protein	chr_001
TTHERM_00158069	NaN	NaN	NaN	hypothetical_protein	chr_001
TTHERM_00158070	42.4037760726646	119.095356808974	0.356048944382265	hypothetical_protein	chr_001
TTHERM_00158080	4.13652505589898	20.6004366812227	0.200797930641413	hypothetical_protein	chr_001
TTHERM_00158100	NaN	NaN	NaN	hypothetical_protein	chr_001
TTHERM_00158110	8.63005617977528	12.3534378769601	0.698595505617977	hypothetical_protein	chr_001
TTHERM_00158120	9.72826086956521	7.50524109014674	1.29619565217391	hypothetical_protein	chr_001
TTHERM_00158130	9.08493854338653	3.45775729646697	2.6274078150798	hypothetical_protein	chr_001
TTHERM_00158140	28.6810708405692	121.566227120645	0.235929595907466	hypothetical_protein	chr_001
TTHERM_00158150	34.3980947605916	161.289083927591	0.213269825353054	hypothetical_protein	chr_001
TTHERM_00158160	39.4467494494513	150.086679920477	0.262826451157104	hypothetical_protein	chr_001
TTHERM_00158170	7.58447049778973	105.308588064046	0.0720213862631698	abhydrolase_associated_lipase_region_family_protein	chr_001
TTHERM_00158180	31.8313315926892	393.024447031431	0.0809907165651291	hypothetical_protein	chr_001
TTHERM_00158190	9.84351843625055	128.148673658235	0.0768132681771064	GTPase_activating_protein_for_Arf_containing_protein	chr_001
TTHERM_00158200	2.50342219020172	56.3584973166368	0.0444196050177996	hypothetical_protein	chr_001
TTHERM_00158210	0	27.3242300987797	0	Proteasome_Atype_and_Btype_family_protein	chr_001
TTHERM_00158220	2.89602291877317	37.7428371767994	0.0767303980145234	hypothetical_protein	chr_001
TTHERM_00158230	2.48082901554404	171.982758620689	0.0144248704663212	hypothetical_protein	chr_001
TTHERM_00158240	5.0072346552429	376.15937220575	0.0133114712146639	hypothetical_protein	chr_001
TTHERM_00158250	121.488486731946	52.4671483019511	2.31551533986131	Protein_kiNaNse_domain_containing_protein	chr_001
TTHERM_00158260	NaN	NaN	NaN	hypothetical_protein	chr_001
TTHERM_00158270	0	21.8571428571428	0	hypothetical_protein	chr_001
TTHERM_00158280	14.5335538752362	99.9112970711297	0.145464570086498	DOMON_domain_containing_protein	chr_001
TTHERM_00158290	2.49811841580315	100.302190665858	0.0249059207901575	LMBR1like_conserved_region_family_protein	chr_001
TTHERM_00158300	17.0470185552152	10.0859431900946	1.6901759442743	hypothetical_protein	chr_001
TTHERM_00158310	50.5455443773372	201.250061366903	0.251157907898405	hypothetical_protein	chr_001
TTHERM_00158320	13.9915882369369	400.022098921248	0.0349770382053102	Ubox_domain_containing_protein	chr_001
TTHERM_00158330	37.2882084204806	417.826098265144	0.0892433684140482	cyclic_nucleotidebinding_domain_containing_protein	chr_001
TTHERM_00158340	125.548816735672	428.887752583136	0.292731177282418	putative_phospholipidtransporting_ATPase	chr_001
TTHERM_00158360	0	67.0038663779771	0	hypothetical_protein	chr_001
TTHERM_00158370	7.43943386456475	199.841143460118	0.0372267378766746	hypothetical_protein	chr_001
TTHERM_00158380	75.8435848130596	715.089066983971	0.106061731768526	hypothetical_protein	chr_001
TTHERM_00158390	0	9.7863354037267	0	Dpy30_motif_family_protein	chr_001
TTHERM_00158410	0	4.92	0	hypothetical_protein	chr_001
TTHERM_00158420	2.46834596522514	14.0542598762494	0.175629736959429	hypothetical_protein	chr_001
TTHERM_00158430	32.1492809306139	338.086169256453	0.0950919731538244	Protein_kiNaNse_domain_containing_protein	chr_001
TTHERM_00158440	27.0992447611956	97.4300137677833	0.278140623337942	hypothetical_protein	chr_001
TTHERM_00158450	5.07029373729909	104.220419435574	0.048649715331777	AMPbinding_enzyme_family_protein	chr_001
TTHERM_00158459	0	72.2958199356913	0	hypothetical_protein	chr_001
TTHERM_00158460	12.3901626281285	114.043946052432	0.108643755824023	RNaN_recognition_motif_2_family_protein	chr_001
TTHERM_00158469	NaN	NaN	NaN	hypothetical_protein	chr_001
TTHERM_00158480	4.11120879120879	225.500847617253	0.018231456043956	Protein_kiNaNse_domain_containing_protein	chr_001
TTHERM_00158490	10.0078064486733	66.4593040847201	0.150585483650501	hypothetical_protein	chr_001
TTHERM_00158500	NaN	NaN	NaN	cyclic_nucleotidebinding_domain_containing_protein	chr_001
TTHERM_00158510	24.0034713238464	233.003257910474	0.103017749790731	hypothetical_protein	chr_001
TTHERM_00158520	4.16683829173765	186.635917786679	0.0223260256715443	Hsp90_protein	chr_001
TTHERM_00158530	22.3771196854263	365.224512534818	0.0612694901832282	hypothetical_protein	chr_001
TTHERM_00160540	87.7540645897379	371.349942062572	0.236310968846068	hypothetical_protein	chr_001
TTHERM_00160550	154.195853618834	1404.86362820742	0.109758591882391	EGFlike_domain_containing_protein	chr_001
TTHERM_00160560	5.90017312558263	108.420395002015	0.0544194025992338	hypothetical_protein	chr_001
TTHERM_00160579	7.66555320744427	9.20481335952848	0.832776603722135	hypothetical_protein	chr_001
TTHERM_00160580	31.7682801547014	350.515389419216	0.0906330538220864	hypothetical_protein	chr_001
TTHERM_00160590	75.8774439194458	339.211211943793	0.223687900776164	hypothetical_protein	chr_001
TTHERM_00160600	46.935611863472	168.791632945277	0.27806835590416	hypothetical_protein	chr_001
TTHERM_00160610	160.793378353621	250.058691183823	0.643022554394718	hypothetical_protein	chr_001
TTHERM_00160620	0	153.774849835303	0	hypothetical_protein	chr_001
TTHERM_00160630	5.89245087900724	131.393700787401	0.0448457638661185	hypothetical_protein	chr_001
TTHERM_00160640	19.3350759856501	38.6533121503073	0.500217831539603	hypothetical_protein	chr_001
TTHERM_00160650	3.76931317209838	73.4937339331619	0.0512875448065592	hypothetical_protein	chr_001
TTHERM_00160660	22.0851390152123	162.670765027322	0.135765876625113	Tetraspanin_family_protein	chr_001
TTHERM_00160670	6.61650182367824	201.098743512701	0.03290175616269	hypothetical_protein	chr_001
TTHERM_00160680	25.5793934035602	217.791299260311	0.117449106049855	Ser_Thr_protein_phosphatase_family_protein	chr_001
TTHERM_00160690	NaN	NaN	NaN	hypothetical_protein	chr_001
TTHERM_00160700	6.62817071846347	139.917183206594	0.0473720994559806	hypothetical_protein	chr_001
TTHERM_00160710	27.6072696188653	108.03145914148	0.255548428561999	hypothetical_protein	chr_001
TTHERM_00160720	2.50017728251234	408.217549811387	0.00612461978586546	ATPase_AAA_family_protein	chr_001
TTHERM_00160739	21.405113230406	8.76157101295953	2.4430679382436	hypothetical_protein	chr_001
TTHERM_00160740	34.8420078748628	349.675794664083	0.0996408913814976	hypothetical_protein	chr_001
TTHERM_00160750	7.48156424581005	16.8325791855203	0.444469273743016	SelR_domain_containing_protein	chr_001
TTHERM_00160760	23.3573763994847	69.712962050271	0.335050695201294	1433_protein	chr_001
TTHERM_00160769	NaN	NaN	NaN	hypothetical_protein	chr_001
TTHERM_00160770	0	39.5343245808288	0	1433_protein	chr_001
TTHERM_00160780	31.0205138969236	535.410474013713	0.0579378166892737	hypothetical_protein	chr_001
TTHERM_00160790	22.6894889103182	526.068993506493	0.0431302532374741	hypothetical_protein	chr_001
TTHERM_00160800	51.0834431573836	276.539207710119	0.18472405262306	oxidoreductase_FAD_FMNbinding_family_protein	chr_001
TTHERM_00160810	41.2487120176637	279.143755958055	0.147768707475089	oxidoreductase_FAD_FMNbinding_family_protein	chr_001
TTHERM_00160820	14.3569198575695	288.064014169144	0.0498393383115863	oxidoreductase_FAD_FMNbinding_family_protein	chr_001
TTHERM_00160830	86.5442170857824	824.574096078764	0.104956264691482	hypothetical_protein	chr_001
TTHERM_00160840	263.744178082191	154.222575516693	1.71015285666555	hypothetical_protein	chr_001
TTHERM_00160850	34.2993364463013	551.467695274831	0.0621964563657854	Zinc_finger_C2H2_type_family_protein	chr_001
TTHERM_00160860	3.76510975537987	90.2184447350203	0.0417332593843569	hypothetical_protein	chr_001
TTHERM_00160870	NaN	NaN	NaN	ATPase_histidine_kiNaNse_DNaN_gyrase_B_and_HSP90like_domain_containing_protein	chr_001
TTHERM_00160880	6.55153203342618	43.0243902439024	0.152274837511606	hypothetical_protein	chr_001
TTHERM_00160898	12.7575671450902	18.5055398093274	0.689391786272559	hypothetical_protein	chr_001
TTHERM_00160899	25.353052992721	50.492741770599	0.502112820648682	hypothetical_protein	chr_001
TTHERM_00160910	0	21.010752688172	0	hypothetical_protein	chr_001
TTHERM_00160920	1.22719498289623	10.8030112923462	0.113597491448118	hypothetical_protein	chr_001
TTHERM_00160930	10.0670519605321	186.692771084337	0.0539230946225789	Protein_kiNaNse_domain_containing_protein	chr_001
TTHERM_00160940	0	81.0534979423868	0	hypothetical_protein	chr_001
TTHERM_00160950	43.5935661786462	310.90940846624	0.140213081339993	ABC_transporter_family_protein	chr_001
TTHERM_00160960	0	78.6188340807174	0	hypothetical_protein	chr_001
TTHERM_00160970	16.4431542921439	292.903941468019	0.0561383851979993	hypothetical_protein	chr_001
TTHERM_00160980	27.222258757508	339.731555099598	0.0801287320794423	hypothetical_protein	chr_001
TTHERM_00160990	0	327.580601482326	0	DyNaNmin_central_region_family_protein	chr_001
TTHERM_00161000	0	19.0042918454935	0	hypothetical_protein	chr_001
TTHERM_00161019	NaN	NaN	NaN	conserved_hypothetical_protein	chr_001
TTHERM_00161020	NaN	NaN	NaN	hypothetical_protein	chr_001
TTHERM_00161030	54.8925122331874	826.785363510195	0.0663926995515935	FHA_domain_containing_protein	chr_001
TTHERM_00161049	51.1205027378633	137.908790482485	0.370683424595445	hypothetical_protein	chr_001
TTHERM_00161050	16.1264774393926	99.4365129500947	0.162178629971529	hypothetical_protein	chr_001
TTHERM_00161060	NaN	NaN	NaN	Ribosomal_protein_L7Ae_containing_protein	chr_001
TTHERM_00161070	4.51900744416873	81.2954739538855	0.0555874420110044	NOT2_NOT3_NOT5_family_protein	chr_001
TTHERM_00161080	NaN	NaN	NaN	hypothetical_protein	chr_001
TTHERM_00161090	56.0855402761319	396.007625163038	0.141627425110921	nicotiNaNte_phosphoribosyltransferase_putative_family_protein	chr_001
TTHERM_00161100	81.1814019783916	476.39056550557	0.170409340269444	Protein_kiNaNse_domain_containing_protein	chr_001
TTHERM_00161110	NaN	NaN	NaN	hypothetical_protein	chr_001
TTHERM_00161120	77.9955261440954	544.49602601156	0.143243517708317	hypothetical_protein	chr_001
TTHERM_00161130	8.52157827247692	116.382895134481	0.0732201949661945	Papain_family_cysteine_protease_containing_protein	chr_001
TTHERM_00161140	188.352517985611	921.525303019927	0.204392128320689	hypothetical_protein	chr_001
TTHERM_00161150	83.7310542404891	335.336316499751	0.24969277146739	hypothetical_protein	chr_001
TTHERM_00161160	4.92216429321493	126.323717436471	0.0389646884457015	hypothetical_protein	chr_001
TTHERM_00161170	4.94884352422053	38.2481602616516	0.129387753302799	hypothetical_protein	chr_001
TTHERM_00161180	0	317.18174012593	0	Replication_factor_C_subunit_putative	chr_001
TTHERM_00161200	0	8.77543859649123	0	hypothetical_protein	chr_001
TTHERM_00161210	0	19.7339916679524	0	2Fe2S_ironsulfur_cluster_binding_domain_containing_protein	chr_001
TTHERM_00161220	15.203707995365	224.627893518518	0.0676839717330635	inorganic_anion_transporter_sulfate_permease_SulP_family	chr_001
TTHERM_00161230	11.4155822990024	184.571878964973	0.0618489791782894	ComB_putative	chr_001
TTHERM_00161250	0	104.137973287587	0	Vacuolar_ATP_synthase_subunit_H	chr_001
TTHERM_00161260	2.07646188465213	182.414592866545	0.0113832004995964	Vacuolar_ATP_synthase_putative	chr_001
TTHERM_00161270	0	60.4951237809452	0	conserved_hypothetical_protein	chr_001
TTHERM_00161280	86.457991142604	550.312954542194	0.15710695237863	Leucine_Rich_Repeat_family_protein	chr_001
TTHERM_00161290	53.5090218642117	298.714379885111	0.179131054503609	hypothetical_protein	chr_001
TTHERM_00161300	11.0797653958944	42.6192893401015	0.259970674486803	hypothetical_protein	chr_001
TTHERM_00161318	NaN	NaN	NaN	conserved_hypothetical_protein	chr_001
TTHERM_00161319	NaN	NaN	NaN	hypothetical_protein	chr_001
TTHERM_00161330	9.27018205961491	113.273848270752	0.081838678575278	hypothetical_protein	chr_001
TTHERM_00161340	14.8775455493223	317.106869280775	0.0469165035215599	Ubiquitin_carboxyltermiNaNl_hydrolase_family_protein	chr_001
TTHERM_00161370	29.9923192155794	160.164066761208	0.187259975486858	hypothetical_protein	chr_001
TTHERM_00161390	20.2970064074423	595.714724175779	0.0340716883161229	hypothetical_protein	chr_001
TTHERM_00161410	15.0402278113145	214.373147542245	0.0701591033380268	hypothetical_protein	chr_001
TTHERM_00161420	40.8514645098193	289.486067582198	0.141117204192287	hypothetical_protein	chr_001
TTHERM_00161430	18.9797119237572	178.707931688804	0.106205201662832	hypothetical_protein	chr_001
TTHERM_00161440	98.9459029693331	847.564190076135	0.11674148592857	Leucine_Rich_Repeat_family_protein	chr_001
TTHERM_00161450	NaN	NaN	NaN	hypothetical_protein	chr_001
TTHERM_00161460	3.3003300330033	24.3055555555555	0.135785007072135	Dual_specificity_phosphatase_catalytic_domain_containing_protein	chr_001
TTHERM_00161469	2.93333333333333	3.25925925925925	0.9	hypothetical_protein	chr_001
TTHERM_00161480	0	11.2173913043478	0	hypothetical_zinc_finger_protein_putative	chr_001
TTHERM_00161490	6.74459223431412	54.1634932724041	0.124522844204187	hypothetical_protein	chr_001
TTHERM_00161500	14.6728575754517	186.645619335347	0.0786134581015206	hypothetical_protein	chr_001
TTHERM_00161510	4.86066807102016	135.541258741258	0.0358611696258401	hypothetical_protein	chr_001
TTHERM_00161520	31.9847660500544	42.754909090909	0.748095756256801	hypothetical_protein	chr_001
TTHERM_00161530	24.8825073150131	159.682688743358	0.155824701542971	hypothetical_protein	chr_001
TTHERM_00161540	6.69879663419489	39.2470255624926	0.170682912607694	hypothetical_protein	chr_001
TTHERM_00161559	24.9838859452668	20.0517316966242	1.2459714863167	hypothetical_protein	chr_001
TTHERM_00161560	9.55689568211223	126.398648047674	0.0756091606178227	hypothetical_protein	chr_001
TTHERM_00161570	38.2840221360799	321.657224288345	0.119021179209581	Protein_kiNaNse_domain_containing_protein	chr_001
TTHERM_00161580	14.681792133368	129.56600034967	0.113315160564847	hypothetical_protein	chr_001
TTHERM_00161600	19.943932021207	160.134060106069	0.124545221722328	ADPribosylation_factor_2_putative	chr_001
TTHERM_00161619	6.67707594038325	49.6901408450704	0.134374260704991	hypothetical_protein	chr_001
TTHERM_00161620	12.3241987923827	17.6751931787903	0.697259637714816	hypothetical_protein	chr_001
TTHERM_00161630	6.60524937681979	46.7383399209486	0.141324004831828	hypothetical_protein	chr_001
TTHERM_00161640	22.2907468294974	263.217077175697	0.084685792687449	hypothetical_protein	chr_001
TTHERM_00161650	9.28934967012252	63.321554770318	0.146701225259189	hypothetical_protein	chr_001
TTHERM_00161660	0	36.4137931034482	0	hypothetical_protein	chr_001
TTHERM_00161670	41.4426321148355	551.934808298319	0.0750860998287246	cation_channel_family_protein	chr_001
TTHERM_00161680	42.7810778701803	353.239704694889	0.121110614977816	hypothetical_protein	chr_001
TTHERM_00161690	31.1019837141729	186.891037888363	0.166417737659262	hypothetical_protein	chr_001
TTHERM_00161700	35.4298273439978	201.870463666638	0.175507732535381	hypothetical_protein	chr_001
TTHERM_00161710	NaN	NaN	NaN	hypothetical_protein	chr_001
TTHERM_00161720	40.3786090943394	1092.45195656315	0.0369614506631213	Zinc_finger_family_protein	chr_001
TTHERM_00161730	NaN	NaN	NaN	hypothetical_protein	chr_001
TTHERM_00161740	3.32397976575176	139.908120367297	0.0237583047862082	conserved_hypothetical_protein	chr_001
TTHERM_00161750	12.3184998906625	150.538788021693	0.0818294079057383	conserved_hypothetical_protein	chr_001
TTHERM_00161759	NaN	NaN	NaN	hypothetical_protein	chr_001
TTHERM_00161760	NaN	NaN	NaN	hypothetical_protein	chr_001
TTHERM_00161780	0	77.6537720087392	0	hypothetical_protein	chr_001
TTHERM_00161790	13.2941943900848	165.279708705726	0.080434522145453	hypothetical_protein	chr_001
TTHERM_00161800	112.363818699685	846.785636264336	0.132694526085005	cyclic_nucleotidebinding_domain_containing_protein	chr_001
TTHERM_00161810	0	3.3459552495697	0	cation_channel_family_protein	chr_001
TTHERM_00161820	63.2652147917605	1173.38694185694	0.0539167537450521	ubiquitin_transferase_HECT_domain_family_protein	chr_001
TTHERM_00161830	0	129.824428061108	0	conserved_hypothetical_protein	chr_001
TTHERM_00161840	21.676892924283	66.5411013567438	0.325766969321227	Ferredoxin_2Fe2S_putative	chr_001
TTHERM_00161850	NaN	NaN	NaN	hypothetical_protein	chr_001
TTHERM_00161860	30.5833570145314	456.709734280945	0.0669645394414081	ABC_transporter_family_protein	chr_001
TTHERM_00161861	35.8913699456849	160.537914110429	0.223569429966533	hypothetical_protein	chr_001
TTHERM_00638860	14.8817692089594	10.3282172373081	1.44088460447972	hypothetical_protein	chr_001
TTHERM_00638870	57.156651452744	124.980842546702	0.457323300820172	hypothetical_protein	chr_001
TTHERM_00638880	137.819789508237	376.240580775592	0.366307614197627	hypothetical_protein	chr_001
TTHERM_00638890	NaN	NaN	NaN	hypothetical_protein	chr_001
TTHERM_00638900	87.4151959821553	109.163559754851	0.800772677058748	hypothetical_protein	chr_001
TTHERM_00638910	94.902800282521	313.844144903117	0.302388309050077	hypothetical_protein	chr_001
TTHERM_00639920	327.208695258776	1410.49217002237	0.231981929579649	zinc_finger_domain_LSD1_subclass_family_protein	chr_001
TTHERM_00639930	2.52272727272727	19.3043478260869	0.130681818181818	hypothetical_protein	chr_001
TTHERM_00639950	246.043438799417	491.622627670303	0.500472160863233	hypothetical_protein	chr_001
TTHERM_00639960	2.55756422454804	12.2320819112628	0.209086584205518	hypothetical_protein	chr_001
TTHERM_00639970	47.444659090909	183.768489550744	0.258176247771836	hypothetical_protein	chr_001
TTHERM_00639980	26.307041552625	133.993596584845	0.196330587603619	zinc_finger_protein	chr_001
TTHERM_00640000	NaN	NaN	NaN	hypothetical_protein	chr_001
TTHERM_00640020	2.47951474806753	75.8396200566261	0.0326941873682408	hypothetical_protein	chr_001
TTHERM_00640030	6.79535643937806	65.0707842837486	0.104430221860337	conserved_hypothetical_protein	chr_001
TTHERM_00640040	9.45988150655945	188.155056992943	0.0502770515857792	FAD_binding_domain_of_DNaN_photolyase_family_protein	chr_001
TTHERM_00640050	9.52448999092255	594.696397941681	0.0160157183125507	hypothetical_protein	chr_001
TTHERM_00640060	NaN	NaN	NaN	hypothetical_protein	chr_001
TTHERM_00641070	7.49989690013059	40.0021996150673	0.187487112516324	hypothetical_protein	chr_001
TTHERM_00641080	NaN	NaN	NaN	Protein_kiNaNse_domain_containing_protein	chr_001
TTHERM_00641090	35.6853542892264	274.009141115977	0.13023417446545	Leucine_Rich_Repeat_family_protein	chr_001
TTHERM_00641100	NaN	NaN	NaN	PAP2_superfamily_protein	chr_001
TTHERM_00641110	0	136.691221253806	0	Protein_kiNaNse_domain_containing_protein	chr_001
TTHERM_00641119	NaN	NaN	NaN	hypothetical_protein	chr_001
TTHERM_00641120	0	50.0439901669038	0	PCI_domain_containing_protein	chr_001
TTHERM_00641130	47.2966649335215	103.774777636594	0.455762623738381	MORN_repeat_variant_family_protein	chr_001
TTHERM_00641140	16.7260524629581	305.659034267912	0.0547212762842719	hypothetical_protein	chr_001
TTHERM_00641150	15.4120171673819	90.3396226415094	0.170600858369098	Papain_family_cysteine_protease_containing_protein	chr_001
TTHERM_00641160	25.5011814237229	182.579614604462	0.139671570010531	hypothetical_protein	chr_001
TTHERM_00641170	NaN	NaN	NaN	hypothetical_protein	chr_001
TTHERM_00641180	NaN	NaN	NaN	hypothetical_protein	chr_001
TTHERM_00641200	0	496.18439716312	0	hypothetical_protein	chr_001
TTHERM_00641210	13.9574812671402	127.652692935416	0.109339497241956	HMG_box_family_protein	chr_001
TTHERM_00641220	4.91563582384958	102.002431775195	0.0481913591499778	hypothetical_protein	chr_001
TTHERM_00641230	34.8093356514409	138.02404679376	0.252197616720033	hypothetical_protein	chr_001
TTHERM_00641240	NaN	NaN	NaN	phosphoglycerate_mutase_1_family_protein	chr_001
TTHERM_00641250	2.47547767262782	20.8251854094142	0.118869418156957	hypothetical_protein	chr_001
TTHERM_00641260	50.4407900878912	88.6144906482658	0.569216047159871	hypothetical_protein	chr_001
TTHERM_00641270	134.612595815206	1856.01215346209	0.0725278633354355	hypothetical_protein	chr_001
TTHERM_00641280	53.0264042776032	150.142913899767	0.353172873100109	hypothetical_protein	chr_001
TTHERM_00641290	NaN	NaN	NaN	hypothetical_protein	chr_001
TTHERM_00641310	0.401985111662531	3.90361445783132	0.102977667493796	hypothetical_protein	chr_001
TTHERM_00641320	46.4767750511503	183.188798554652	0.253709699598714	hypothetical_protein	chr_001
TTHERM_00641330	4.89128002983007	40.2448003825005	0.121538185885919	hypothetical_protein	chr_001
TTHERM_00641340	43.2126209155305	63.9838613269575	0.675367507045471	hypothetical_protein	chr_001
TTHERM_00641350	74.6961367572859	233.804458109146	0.319481233854042	hypothetical_protein	chr_001
TTHERM_00641360	150.202923608928	220.252188274153	0.681958825407748	hypothetical_protein	chr_001
TTHERM_00641370	38.9462003706955	121.268830893273	0.321155898707156	hypothetical_protein	chr_001
TTHERM_00642380	38.3461761633979	196.615572967678	0.195031225576936	hypothetical_protein	chr_001
TTHERM_00643380	85.939864295178	157.270196899326	0.546447235328324	hypothetical_protein	chr_001
TTHERM_00643390	17.8958003933515	30.1405740884406	0.593744510003042	hypothetical_protein	chr_001
TTHERM_00643400	5.76618328599192	10.488578680203	0.54975830966263	hypothetical_protein	chr_001
TTHERM_00643410	10.6741124419984	26.5863032844164	0.401489155066364	hypothetical_protein	chr_001
TTHERM_00643420	109.416555666555	472.266829438437	0.231683761903542	hypothetical_protein	chr_001
TTHERM_00643440	NaN	NaN	NaN	hypothetical_protein	chr_001
TTHERM_00643450	NaN	NaN	NaN	hypothetical_protein	chr_001
TTHERM_00643460	NaN	NaN	NaN	hypothetical_protein	chr_001
TTHERM_00643470	20.9007428965305	10.7162883845126	1.95037144826529	Protein_kiNaNse_domain_containing_protein	chr_001
TTHERM_00643480	NaN	NaN	NaN	conserved_hypothetical_protein	chr_001
TTHERM_00643490	7.47823793194407	53.9614561027837	0.138584806119757	ubiE_COQ5_methyltransferase_putative	chr_001
TTHERM_00643500	23.470207082595	127.036587872559	0.184751554458782	hypothetical_protein	chr_001
TTHERM_00643510	36.0431646932185	648.238025517674	0.0556017439187325	Ligandgated_ion_channel_family_protein	chr_001
TTHERM_00643520	65.2557594689574	120.413973799126	0.541928460710186	conserved_hypothetical_protein	chr_001
TTHERM_00643530	7.37318229655867	232.674545094936	0.031688822228277	hypothetical_protein	chr_001
TTHERM_00643540	11.671633370092	212.970826082505	0.0548039071115328	Methyltransferase_small_domain_containing_protein	chr_001
TTHERM_00643550	31.4050711807566	475.382155188079	0.0660627893538233	NaNH_K_antiporter_Ptype_ATPase_alpha_subunit_family_protein	chr_001
TTHERM_00643560	0	48.4554973821989	0	hypothetical_protein	chr_001
TTHERM_00643580	17.3038630355834	244.414977143455	0.0707970650482158	PUF4_pumiliofamily_RNaNbinding_repeat_protein_putative	chr_001
TTHERM_00644580	NaN	NaN	NaN	hypothetical_protein	chr_001
TTHERM_00644590	15.7464013506523	139.752829734285	0.112673220145819	TPR_Domain_containing_protein	chr_001
TTHERM_00644600	5.1051953465459	295.633259043373	0.0172686772897798	Protein_kiNaNse_domain_containing_protein	chr_001
TTHERM_00644610	0	36.5357142857142	0	hypothetical_protein	chr_001
TTHERM_00644620	0.413316582914572	5.1675392670157	0.0799832495812395	hypothetical_protein	chr_001
TTHERM_00644630	NaN	NaN	NaN	hypothetical_protein	chr_001
TTHERM_00644640	20.6446048680764	81.3064775160599	0.253910949026153	hypothetical_protein	chr_001
TTHERM_00644650	26.4414587332053	89.7234468937875	0.29469954230031	hypothetical_protein	chr_001
TTHERM_00644660	21.4139354838709	48.9788983283091	0.437207373271889	hypothetical_protein	chr_001
TTHERM_00644670	102.057751766784	178.51776235198	0.571695221932924	hypothetical_protein	chr_001
TTHERM_00644680	1.2557200538358	6.54736842105263	0.19179004037685	hypothetical_protein	chr_001
TTHERM_00644690	57.558311034514	252.310891303563	0.228124559891724	hypothetical_protein	chr_001
TTHERM_00644700	22.0719135026401	29.5191122071516	0.747716033861369	hypothetical_protein	chr_001
TTHERM_00644710	19.7328046500101	288.98556322727	0.0682830118904293	hypothetical_protein	chr_001
TTHERM_00644730	25.5790267306374	6.50159404888416	3.93427004797806	hypothetical_protein	chr_001
TTHERM_00644740	NaN	NaN	NaN	hypothetical_protein	chr_001
TTHERM_00644750	NaN	NaN	NaN	hypothetical_protein	chr_001
TTHERM_00644760	1.25590062111801	4.90776699029126	0.255900621118012	hypothetical_protein	chr_001
TTHERM_00644770	NaN	NaN	NaN	hypothetical_protein	chr_001
TTHERM_00644780	33.95009181532	34.1938853503184	0.992870259331434	merozoite_surface_protein_3_alpha	chr_001
TTHERM_01324740	NaN	NaN	NaN	cyclic_nucleotidebinding_domain_protein	chr_001
TTHERM_01325740	NaN	NaN	NaN	hypothetical_protein	chr_001
TTHERM_01325750	NaN	NaN	NaN	hypothetical_protein	chr_001
TTHERM_01325770	43.5818136645962	226.501111003767	0.192413244559631	hypothetical_protein	chr_001
TTHERM_01325780	NaN	NaN	NaN	hypothetical_protein	chr_001
TTHERM_01325790	NaN	NaN	NaN	hypothetical_protein	chr_001
TTHERM_01325800	0	75.8999999999999	0	hypothetical_protein	chr_001
TTHERM_01419330	16.3041132030219	60.3697524219591	0.270070897244419	hypothetical_protein	chr_001
TTHERM_01589510	72.0291294273419	213.87472306143	0.336781871164146	hypothetical_protein	chr_001
TTHERM_01589520	NaN	NaN	NaN	hypothetical_protein	chr_001
TTHERM_000304132	NaN	NaN	NaN	transmembrane_protein_putative	chr_002
TTHERM_000304271	75.0907066838847	220.600757763535	0.340391880087626	hypothetical_protein	chr_002
TTHERM_000304273	11.6544861337683	60.2518858642177	0.193429400036251	hypothetical_protein	chr_002
TTHERM_000304275	0.837067209775967	1.63745019920318	0.511201629327902	hypothetical_protein	chr_002
TTHERM_000304358	21.3533209368405	53.1178775730822	0.401998760350723	hypothetical_protein	chr_002
TTHERM_000307679	7.54306393244873	114.06191369606	0.06613131139066	transmembrane_protein_putative	chr_002
TTHERM_000307767	NaN	NaN	NaN	transmembrane_protein_putative	chr_002
TTHERM_000307842	84.9323177113617	351.347950976637	0.241732782204297	tetratricopeptide_repeat_protein	chr_002
TTHERM_000309879	310.459971969402	1030.41674812642	0.301295541375761	PiggyBaclike_protein	chr_002
TTHERM_000309969	NaN	NaN	NaN	hypothetical_protein	chr_002
TTHERM_000310008	28.8145677257067	40.6197580645161	0.709373199120013	hypothetical_protein	chr_002
TTHERM_000310019	15.2253103076092	5.26467203682393	2.89197697427594	transmembrane_protein_putative	chr_002
TTHERM_000310058	NaN	NaN	NaN	transmembrane_protein_putative	chr_002
TTHERM_000310059	11.5678794082069	34.5122425184609	0.335181911231041	hypothetical_protein	chr_002
TTHERM_000310107	18.3437580770224	19.9546391752577	0.919272852588954	hypothetical_protein	chr_002
TTHERM_000310108	14.7114773396115	21.7025266996613	0.677869334902884	hypothetical_protein	chr_002
TTHERM_000310109	NaN	NaN	NaN	hypothetical_protein	chr_002
TTHERM_000310158	NaN	NaN	NaN	transmembrane_protein_putative	chr_002
TTHERM_000310159	6.58324185876326	35.1131928181108	0.187486278814489	transmembrane_protein_putative	chr_002
TTHERM_000310189	NaN	NaN	NaN	hypothetical_protein	chr_002
TTHERM_000310339	19.7450009039956	10.5447242391472	1.87250045199783	hypothetical_protein	chr_002
TTHERM_000310509	2.54488604780433	252.206579954093	0.0100904823667469	MFS_transporter	chr_002
TTHERM_000310529	6.67495896064912	217.253756945221	0.0307242510072318	phosphatidylinositol_4phosphate_5kiNaNse	chr_002
TTHERM_000310659	1.61337209302325	19.2041522491349	0.0840116279069767	hypothetical_protein	chr_002
TTHERM_00303110	41.3426362436356	244.326479359598	0.169210624865542	hypothetical_protein	chr_002
TTHERM_00304120	302.208218614587	1610.63314979473	0.187633179320257	ATPase_histidine_kiNaNse_DNaN_gyrase_B_and_HSP90like_domain_containing_protein	chr_002
TTHERM_00304130	91.550259855495	229.524318546231	0.39886954217034	hypothetical_protein	chr_002
TTHERM_00304140	0	38.898249452954	0	hypothetical_protein	chr_002
TTHERM_00304150	0	92.3453086034912	0	conserved_hypothetical_protein	chr_002
TTHERM_00304160	2.52893590541381	19.1247058823529	0.132233976353453	hypothetical_protein	chr_002
TTHERM_00304170	35.525211082079	417.829234171217	0.0850232778770133	RNBlike_protein	chr_002
TTHERM_00304180	0	47.8045838359469	0	acetyltransferase_GNaNT_family_protein	chr_002
TTHERM_00304190	63.0947739888376	627.828532617085	0.100496824707582	cyclic_nucleotidebinding_domain_containing_protein	chr_002
TTHERM_00304200	2.50312581026187	126.037104901511	0.0198602293524425	hypothetical_protein	chr_002
TTHERM_00304210	9.22937725881282	355.342263351284	0.0259732044586231	hypothetical_protein	chr_002
TTHERM_00304220	140.85123086303	1363.62905456701	0.103291456273461	zinc_finger_domain_LSD1_subclass_family_protein	chr_002
TTHERM_00304240	149.845188497967	917.749245072164	0.16327465187529	conserved_hypothetical_protein	chr_002
TTHERM_00304250	101.284982076935	240.706576799095	0.420781947148341	hypothetical_protein	chr_002
TTHERM_00304260	NaN	NaN	NaN	Glutamic_acidrich_protein_precursor_putative	chr_002
TTHERM_00304270	0	8.65295391277451	0	hypothetical_protein	chr_002
TTHERM_00304290	12.1351221849544	11.367145421903	1.06756109247724	hypothetical_protein	chr_002
TTHERM_00304310	20.7637494632515	324.347842507789	0.0640169186966394	hypothetical_protein	chr_002
TTHERM_00304320	NaN	NaN	NaN	hypothetical_protein	chr_002
TTHERM_00304330	26.5492807401006	610.802494802494	0.0434662283897276	Endonuclease_Exonuclease_phosphatase_family_protein	chr_002
TTHERM_00304340	0	161.966991494395	0	TPR_Domain_containing_protein	chr_002
TTHERM_00304350	6.30914017870221	57.8316083916083	0.10909501489185	YbaK_prolyltRNaN_synthetases_associated_domain_containing_protein	chr_002
TTHERM_00304359	4.63213495344273	9.59562321598477	0.482734143388033	Acyl_carrier_protein_putative	chr_002
TTHERM_00304360	4.95886337353378	13.7909487709625	0.359573765075169	cyclic_nucleotidebinding_domain_containing_protein	chr_002
TTHERM_00304370	23.8715538330447	169.873356203544	0.140525591337828	Major_Facilitator_Superfamily_protein	chr_002
TTHERM_00305390	32.2800170292132	567.126149869066	0.0569185833463432	Leucine_Rich_Repeat_family_protein	chr_002
TTHERM_00305400	185.358370191368	783.347364874522	0.236623468084377	hypothetical_protein	chr_002
TTHERM_00305410	39.28553251892	266.018477839514	0.147679713221352	conserved_hypothetical_protein	chr_002
TTHERM_00305420	48.6384360606531	144.615641235985	0.336329014240473	RING_finger_protein	chr_002
TTHERM_00305430	142.622020269305	1076.47525066478	0.132489827500659	cyclic_nucleotidebinding_domain_containing_protein	chr_002
TTHERM_00305440	NaN	NaN	NaN	Dual_specificity_phosphatase_catalytic_domain_containing_protein	chr_002
TTHERM_00305450	40.0745263889693	293.351401055025	0.136609289217106	hypothetical_protein	chr_002
TTHERM_00305460	50.5746540686603	256.923108414901	0.196847431827688	hypothetical_protein	chr_002
TTHERM_00305480	13.9676433926157	67.1612221005325	0.207971846785453	hypothetical_protein	chr_002
TTHERM_00305490	NaN	NaN	NaN	hypothetical_protein	chr_002
TTHERM_00305500	36.9723483502454	664.64731975843	0.0556270178952699	hypothetical_protein	chr_002
TTHERM_00305510	0	19.1123595505618	0	hypothetical_protein	chr_002
TTHERM_00305570	85.5916009923538	472.883645240032	0.180999283552951	hypothetical_protein	chr_002
TTHERM_00305580	9.09724870607464	189.105322763306	0.0481067828929447	hypothetical_protein	chr_002
TTHERM_00305590	2.52873392312839	71.7393138357705	0.0352489282085594	methyltransferase_putative	chr_002
TTHERM_00305600	52.4528546418585	444.038910272731	0.118126707881617	hypothetical_protein	chr_002
TTHERM_00305620	7.40924367580948	310.19857273559	0.0238854860306692	hypothetical_protein	chr_002
TTHERM_00305630	25.562051741362	678.816206625752	0.0376568082668878	hypothetical_protein	chr_002
TTHERM_00305641	53.7218423709535	172.963895486935	0.310595701026005	hypothetical_protein	chr_002
TTHERM_00305652	24.3019199397665	88.0400390625	0.276032589246292	hypothetical_protein	chr_002
TTHERM_00307630	7.4460511679644	53.2087179487179	0.139940435609458	Protein_kiNaNse_domain_containing_protein	chr_002
TTHERM_00307640	31.396733781507	607.560635628659	0.0516767083651164	hypothetical_protein	chr_002
TTHERM_00307650	25.7768568223328	327.873453318335	0.0786183100871722	hypothetical_protein	chr_002
TTHERM_00307660	0	135.176368751352	0	hypothetical_protein	chr_002
TTHERM_00307670	NaN	NaN	NaN	hypothetical_protein	chr_002
TTHERM_00307680	14.8373863003527	34.8616290480863	0.425607945052905	hypothetical_protein	chr_002
TTHERM_00307690	23.2480236199831	165.766484906402	0.140245621019892	hypothetical_protein	chr_002
TTHERM_00307700	11.6340437084294	111.247797356828	0.104577744322552	hypothetical_protein	chr_002
TTHERM_00307710	0	10.2269662921348	0	Prefoldin_subunit_family_protein	chr_002
TTHERM_00307730	NaN	NaN	NaN	hypothetical_protein	chr_002
TTHERM_00307739	NaN	NaN	NaN	hypothetical_protein	chr_002
TTHERM_00307740	0	37.867352999406	0	hypothetical_protein	chr_002
TTHERM_00307750	18.8859924863911	21.2640635340833	0.888164788264458	hypothetical_protein	chr_002
TTHERM_00307760	NaN	NaN	NaN	hypothetical_protein	chr_002
TTHERM_00307770	9.95216687646107	168.23434045689	0.0591565720139717	TPR_Domain_containing_protein	chr_002
TTHERM_00307780	4.16288778521557	71.927838033261	0.0578758919917843	cyclic_nucleotidebinding_domain_containing_protein	chr_002
TTHERM_00307790	5.01754640161119	414.206071652332	0.0121136476382285	cyclic_nucleotidebinding_domain_containing_protein	chr_002
TTHERM_00307800	0	1.73183619550858	0	hypothetical_protein	chr_002
TTHERM_00307810	39.7093881759431	171.692777990064	0.231281645278294	hypothetical_protein	chr_002
TTHERM_00307820	69.4980693670069	515.173545499751	0.134902247939748	hypothetical_protein	chr_002
TTHERM_00309830	7.63643371017471	77.7751609357827	0.098186022610483	Integral_membrane_protein_DUF6_containing_protein	chr_002
TTHERM_00309840	0.826889585510275	13.7623188405797	0.0600835945663531	hypothetical_protein	chr_002
TTHERM_00309860	54.509196546079	78.0384591449374	0.698491450796606	hypothetical_protein	chr_002
TTHERM_00309870	28.3112085882488	414.629437748813	0.0682807490513976	hypothetical_protein	chr_002
TTHERM_00309880	NaN	NaN	NaN	KUL80_Ku70_Ku80_betabarrel_domain_protein_putative	chr_002
TTHERM_00309890	47.0573499114706	372.343283994256	0.126381626671683	hypothetical_protein	chr_002
TTHERM_00309900	75.1140963376793	713.157468006778	0.105326102168736	cyclic_nucleotidebinding_domain_containing_protein	chr_002
TTHERM_00309910	104.29767642116	618.321368528444	0.168678751422389	hypothetical_protein	chr_002
TTHERM_00309920	97.4343786857964	346.670602424934	0.281057516859665	hypothetical_protein	chr_002
TTHERM_00309930	47.0169084446152	98.568843151171	0.476995640219773	zinc_finger_lsd1_subclass_family_protein	chr_002
TTHERM_00309940	NaN	NaN	NaN	Leucine_Rich_Repeat_family_protein	chr_002
TTHERM_00309950	21.5849761403868	214.920215881516	0.100432507253233	hypothetical_protein	chr_002
TTHERM_00309960	16.4408602150537	52.9065743944636	0.310752688172043	hypothetical_protein	chr_002
TTHERM_00309970	82.5704523157075	642.061759909239	0.12860204028874	ankyrin_domain_protein	chr_002
TTHERM_00309990	55.3037629138074	518.605964541505	0.106639272771767	PAS_domain_Sbox_family_protein	chr_002
TTHERM_00310000	105.150934129247	649.032216169414	0.162011887098376	hypothetical_protein	chr_002
TTHERM_00310010	20.2126042316637	81.6298065440649	0.247613036063642	hypothetical_protein	chr_002
TTHERM_00310020	11.5990043559427	58.0205075621635	0.199912149053772	hypothetical_protein	chr_002
TTHERM_00310070	4.10877332274712	17.6621160409556	0.232631996824136	hypothetical_protein	chr_002
TTHERM_00310080	13.2209727679176	55.2101838755304	0.239466196992277	hypothetical_protein	chr_002
TTHERM_00310090	67.3287087253739	97.6605007664793	0.689415968553825	hypothetical_protein	chr_002
TTHERM_00310110	11.2333821843667	150.892878025961	0.0744460728122234	hypothetical_protein	chr_002
TTHERM_00310120	3.7702872573211	16.3155031731641	0.231086177196331	hypothetical_protein	chr_002
TTHERM_00310130	18.8294076092441	129.260921524365	0.145669761496282	hypothetical_protein	chr_002
TTHERM_00310150	5.41971653237549	123.056340755082	0.0440425621233309	hypothetical_protein	chr_002
TTHERM_00310160	27.815621814475	113.445940260832	0.245188340371826	hypothetical_protein	chr_002
TTHERM_00310170	40.3936306304284	292.746714739788	0.137981499352888	hypothetical_protein	chr_002
TTHERM_00310180	102.345088161209	229.724196277495	0.445512879442534	hypothetical_protein	chr_002
TTHERM_00310190	14.1271637187637	143.269126424308	0.0986057783093095	hypothetical_protein	chr_002
TTHERM_00310200	NaN	NaN	NaN	hypothetical_protein	chr_002
TTHERM_00310210	27.5297182554998	122.803071017274	0.224177767114857	hypothetical_protein	chr_002
TTHERM_00310220	42.3710227645476	63.2585119798234	0.669807452601194	RING_finger_like_protein	chr_002
TTHERM_00310230	11.1091799036647	166.790275375814	0.0666056811683618	TPR_Domain_containing_protein	chr_002
TTHERM_00310240	4.97211093592494	272.787024727466	0.0182270800485926	MOZ_SAS_family_protein	chr_002
TTHERM_00310250	37.7794934343696	100.363372529397	0.376427101663047	hypothetical_protein	chr_002
TTHERM_00310270	9.97494473102431	40.4059701492537	0.246868091378039	hypothetical_protein	chr_002
TTHERM_00310280	4.19621962196219	48.6300417246175	0.0862886288628863	hypothetical_protein	chr_002
TTHERM_00310290	18.9206406989443	101.344011142061	0.186697176140204	hypothetical_protein	chr_002
TTHERM_00310300	45.3489705155658	105.098312825066	0.431490946872267	hypothetical_protein	chr_002
TTHERM_00310310	10.3094960133137	106.077511260081	0.0971883285236291	hypothetical_protein	chr_002
TTHERM_00310320	2.53960237415889	172.569206842923	0.0147164283861517	Protein_kiNaNse_domain_containing_protein	chr_002
TTHERM_00310340	67.3085229525093	830.584476138233	0.0810375402938631	PHDfinger_family_protein	chr_002
TTHERM_00310350	9.85184114330559	223.441049203729	0.0440914557929902	hypothetical_protein	chr_002
TTHERM_00310360	2.49296656509579	47.1993226079593	0.0528178462602639	hypothetical_protein	chr_002
TTHERM_00310370	38.9223958715484	174.37746137534	0.223207721712208	hypothetical_protein	chr_002
TTHERM_00310380	16.8162023916499	125.534797565493	0.133956502242947	hypothetical_protein	chr_002
TTHERM_00310390	20.6974718202183	210.527751231346	0.0983123208183331	hypothetical_protein	chr_002
TTHERM_00310400	44.9136568532968	596.25166361148	0.0753266776334945	hypothetical_protein	chr_002
TTHERM_00310410	10.7654000381898	83.7814224885664	0.128493879889171	hypothetical_protein	chr_002
TTHERM_00310420	140.622359431724	441.446636750005	0.31854894278277	hypothetical_protein	chr_002
TTHERM_00310430	17.5241337526326	135.91793696275	0.128931722657291	hypothetical_protein	chr_002
TTHERM_00310440	29.1083717864205	651.88877643424	0.0446523591733548	cation_channel_family_protein	chr_002
TTHERM_00310460	45.8917224226713	52.8131824234354	0.868944462667095	hypothetical_protein	chr_002
TTHERM_00310470	0	128.757968194323	0	actin	chr_002
TTHERM_00310490	33.2037870253098	326.766248965261	0.101613269823468	cyclic_nucleotidebinding_domain_containing_protein	chr_002
TTHERM_00310500	49.4418538590679	816.006786597764	0.0605900032586853	MFS_transporter	chr_002
TTHERM_00310510	38.1349292085313	57.8710057313339	0.658964341929232	phosphatidylinositol_4phosphate_5kiNaNse	chr_002
TTHERM_00310520	NaN	NaN	NaN	hypothetical_protein	chr_002
TTHERM_00310530	2.52963166575041	136.917998754411	0.0184755232238515	hypothetical_protein	chr_002
TTHERM_00310540	0	29.3004484304932	0	hypothetical_protein	chr_002
TTHERM_00310560	19.7127697205518	21.2378048780487	0.928192430137955	hypothetical_protein	chr_002
TTHERM_00310570	93.3287567456346	288.701225480599	0.323271079262897	hypothetical_protein	chr_002
TTHERM_00310580	23.9103737184433	160.202095459837	0.149251316905762	hypothetical_protein	chr_002
TTHERM_00310590	105.268153802511	536.522246009708	0.196204639389001	cyclic_nucleotidebinding_domain_containing_protein	chr_002
TTHERM_00310620	NaN	NaN	NaN	hypothetical_protein	chr_002
TTHERM_00310640	9.90825125512589	131.538774635818	0.07532570743918	hypothetical_protein	chr_002
TTHERM_00310660	18.8675995922874	154.815836749735	0.121871250308762	ArgininetRNaNprotein_transferase_Cterminus_containing_protein	chr_002
TTHERM_00310670	67.7696737044145	301.134328358208	0.225047984644913	RING_finger_like_protein	chr_002
TTHERM_00310680	25.7850467289719	20.1509433962264	1.27959501557632	hypothetical_protein	chr_002
TTHERM_00310690	38.7637205028796	119.830343161379	0.323488354286653	RING_finger_like_protein	chr_002
TTHERM_00310700	0	21.201189296333	0	hypothetical_protein	chr_002
TTHERM_00310710	NaN	NaN	NaN	hypothetical_protein	chr_002
TTHERM_00310720	40.8498461664965	240.025867195242	0.170189349355701	hypothetical_protein	chr_002
TTHERM_00310740	0	194.611111111111	0	thioesterase_family_protein	chr_002
TTHERM_00310750	9.13406593406593	235.021969080553	0.0388647323899122	hypothetical_protein	chr_002
TTHERM_00310760	7.68081737130957	76.1615301223478	0.100849042278574	Integral_membrane_protein_DUF6_containing_protein	chr_002
TTHERM_00310770	NaN	NaN	NaN	hypothetical_protein	chr_002
TTHERM_00310780	112.148281409657	1182.12579930622	0.0948700057772834	Iron_hydrogeNaNse_small_subunit_family_protein	chr_002
TTHERM_00310790	4.56464158082825	42.3605150214592	0.10775698969939	hypothetical_protein	chr_002
TTHERM_00310800	30.5596741344195	94.7272727272727	0.322606924643584	hypothetical_protein	chr_002
TTHERM_00310810	65.6277277530206	340.022314787265	0.193010061101667	hypothetical_protein	chr_002
TTHERM_00310820	13.5700636942675	54.5283363802559	0.248862602365787	hypothetical_protein	chr_002
TTHERM_00310870	64.6948765586688	597.278801089918	0.108316043429991	hypothetical_protein	chr_002
TTHERM_00310880	NaN	NaN	NaN	hypothetical_protein	chr_002
TTHERM_00310890	0	88.0014326647564	0	hypothetical_protein	chr_002
TTHERM_00310900	NaN	NaN	NaN	HD_domain_containing_protein	chr_002
TTHERM_00310910	7.38737908797789	120.693227091633	0.061207900940201	hypothetical_protein	chr_002
TTHERM_00310920	7.03731477809424	157.451781189447	0.0446950471117687	hypothetical_protein	chr_002
TTHERM_00310930	NaN	NaN	NaN	hypothetical_protein	chr_002
TTHERM_01027460	4.12094513416099	31.393220338983	0.131268633471276	hypothetical_protein	chr_003
TTHERM_01027470	6.76527821939586	113.388915206063	0.0596643702526055	glutamine_aminotransferase_classI_family_protein	chr_003
TTHERM_01027480	2.49866113162106	146.981698017285	0.0169998113052634	hypothetical_protein	chr_003
TTHERM_01027490	5.026376290599	107.738535472835	0.0466534677545002	hypothetical_protein	chr_003
TTHERM_01027500	24.6313583912132	158.761814882032	0.15514661639208	hypothetical_protein	chr_003
TTHERM_01027510	6.70565641192883	81.4392339107168	0.0823393847157299	hypothetical_protein	chr_003
TTHERM_01027520	6.70301140903553	179.441497500765	0.0373548566100601	Ubiquitinconjugating_enzyme_family_protein	chr_003
TTHERM_01027530	5.01717464231441	60.8336903822302	0.082473619647115	small_GTPbinding_protein_domain_containing_protein	chr_003
TTHERM_01027550	7.55957784838856	316.683402459433	0.0238710895161514	hypothetical_protein	chr_003
TTHERM_01027560	5.78580950970226	39.6355775169858	0.145975153439426	Protein_kiNaNse_domain_containing_protein	chr_003
TTHERM_01027570	52.2318164769329	109.212751526113	0.478257490513311	hypothetical_protein	chr_003
TTHERM_01027580	34.4695581070491	178.718256557484	0.192870939830157	hypothetical_protein	chr_003
TTHERM_01027590	NaN	NaN	NaN	hypothetical_protein	chr_003
TTHERM_01027600	38.1436928376291	217.66196754255	0.175242800881933	hypothetical_protein	chr_003
TTHERM_01027610	48.2315716355884	152.957540547083	0.315326537436981	Ser_Thr_protein_phosphatase_family_protein	chr_003
TTHERM_01027620	82.8240062474587	471.600447379633	0.175623256312957	TPR_Domain_containing_protein	chr_003
TTHERM_01027630	59.226286682641	345.276379722967	0.17153298099963	hypothetical_protein	chr_003
TTHERM_01027640	41.0598003513708	585.85533568515	0.0700852204467027	hypothetical_protein	chr_003
TTHERM_01027650	2.10698668355131	57.4215098861593	0.0366933347403875	ATPase_AAA_family_protein	chr_003
TTHERM_01027660	32.3040657592363	108.695809693075	0.297196974294164	Eukaryotic_aspartyl_protease_family_protein	chr_003
TTHERM_01027670	37.6619401950654	1304.23468173155	0.0288766590266283	Dynein_heavy_chain_family_protein	chr_003
TTHERM_01027680	7.61271878646441	84.9676579118732	0.0895954881369117	hypothetical_protein	chr_003
TTHERM_01027690	NaN	NaN	NaN	hypothetical_protein	chr_003
TTHERM_01027700	44.2235138648645	404.586361501345	0.109305498338498	Protein_kiNaNse_domain_containing_protein	chr_003
TTHERM_01027710	12.544672079776	65.7303924251546	0.190850405983203	hypothetical_protein	chr_003
TTHERM_01027720	31.0704594545945	245.828786861092	0.126390647130155	Adenylate_and_Guanylate_cyclase_catalytic_domain_protein	chr_003
TTHERM_01027730	0	9.88953488372093	0	hypothetical_protein	chr_003
TTHERM_01027740	9.89549364488381	10.4410728799783	0.947746822441905	hypothetical_protein	chr_003
TTHERM_000298239	3.24528301886792	1.8695652173913	1.73584905660377	hypothetical_protein	chr_004
TTHERM_000298489	NaN	NaN	NaN	transmembrane_protein_putative	chr_004
TTHERM_000299602	14.5260890378171	18.1988105352591	0.79818892612095	hypothetical_protein	chr_004
TTHERM_000299749	17.3591512782674	20.6708776595744	0.839787819566864	hypothetical_protein	chr_004
TTHERM_000300488	NaN	NaN	NaN	hypothetical_protein	chr_004
TTHERM_000300666	NaN	NaN	NaN	kiNaNse_domain_protein	chr_004
TTHERM_000301899	NaN	NaN	NaN	hypothetical_protein	chr_004
TTHERM_00298210	NaN	NaN	NaN	Helicase_conserved_CtermiNaNl_domain_containing_protein	chr_004
TTHERM_00298220	19.7985226366046	205.01178086152	0.0965726094052026	hypothetical_protein	chr_004
TTHERM_00298230	4.98835712209101	114.401389511429	0.0436039906804857	hypothetical_protein	chr_004
TTHERM_00298260	83.8259234867177	611.789114017156	0.137017677441653	hypothetical_protein	chr_004
TTHERM_00298270	NaN	NaN	NaN	hypothetical_protein	chr_004
TTHERM_00298280	4.25845717272795	55.2374545943764	0.0770936532828848	hypothetical_protein	chr_004
TTHERM_00298290	131.010684443162	561.729971218694	0.233227157452413	hypothetical_protein	chr_004
TTHERM_00298300	41.6533788649615	133.860262436349	0.311170605128372	hypothetical_protein	chr_004
TTHERM_00298310	46.0498016610883	67.0721768089615	0.686570853250369	oxidoreductase_aldo_keto_reductase_family_protein	chr_004
TTHERM_00298320	195.511805331368	1225.62506111774	0.15952007798622	hypothetical_protein	chr_004
TTHERM_00298330	84.5171827794561	185.187237615449	0.456387728807535	hypothetical_protein	chr_004
TTHERM_00298340	55.6799486361337	283.119703306241	0.196665749454768	hypothetical_protein	chr_004
TTHERM_00298350	14.7710512776539	300.28406981062	0.0491902593666376	hypothetical_protein	chr_004
TTHERM_00298360	29.8880771166664	209.809387628225	0.142453478629026	hypothetical_protein	chr_004
TTHERM_00298370	35.7570583245819	339.564024576945	0.105302846404682	oxidoreductase_zincbinding_dehydrogeNaNse_family_protein	chr_004
TTHERM_00298379	25.6729481722316	126.611061334202	0.20277018375563	Trans2enoylCoA_reductase_mitochondrial_precursor_putative	chr_004
TTHERM_00298380	0	15.380307979468	0	conserved_hypothetical_protein	chr_004
TTHERM_00298390	66.7266987050027	235.937183029624	0.282815526777839	hypothetical_protein	chr_004
TTHERM_00298400	NaN	NaN	NaN	hypothetical_protein	chr_004
TTHERM_00298410	NaN	NaN	NaN	hypothetical_protein	chr_004
TTHERM_00298420	22.1562364256903	100.345949575727	0.220798512738869	ATPdependent_metalloprotease_FtsH_family_protein	chr_004
TTHERM_00298430	6.6205407350758	30.8600186393289	0.214534566957078	hypothetical_protein	chr_004
TTHERM_00298440	5.0227472156598	9.8220696937698	0.511373607829902	hypothetical_protein	chr_004
TTHERM_00298450	48.83137865863	445.364491094405	0.10964362816316	MatE_family_protein	chr_004
TTHERM_00298459	2.52377500724847	150.977580957652	0.0167162236355897	MATE_efflux_family_protein	chr_004
TTHERM_00298460	NaN	NaN	NaN	hypothetical_protein	chr_004
TTHERM_00298470	9.93655817793986	152.220864127345	0.065277241953029	DalanylDalanine_carboxypeptidase_family_protein	chr_004
TTHERM_00298480	17.6308652138122	135.963247577681	0.12967375763615	hypothetical_protein	chr_004
TTHERM_00298490	NaN	NaN	NaN	hypothetical_protein	chr_004
TTHERM_00298500	NaN	NaN	NaN	hypothetical_protein	chr_004
TTHERM_00298510	0	18.7661016949152	0	small_GTPbinding_protein_domain_containing_protein	chr_004
TTHERM_00298520	0.415688696726374	21.8725	0.0190050838599325	hypothetical_protein	chr_004
TTHERM_00298530	0	29.2142857142857	0	SRP19_protein	chr_004
TTHERM_00298540	7.41502486113133	87.3368031051517	0.0849014916678802	nucleosome_assembly_protein_1_putative	chr_004
TTHERM_00298550	1.27614716825134	7.70209580838323	0.165688300950806	hypothetical_protein	chr_004
TTHERM_00298561	9.36634813367826	58.3568844029708	0.160501168448284	hypothetical_protein	chr_004
TTHERM_00299570	4.2508515547742	172.964911580376	0.0245763809314518	Pyridine_nucleotidedisulphide_oxidoreductase_family_protein	chr_004
TTHERM_00299600	43.5310093336227	458.341284528276	0.0949751000031008	Tubulintyrosine_ligase_family_protein	chr_004
TTHERM_00299690	17.8738111988326	166.597784810126	0.107287208045435	hypothetical_protein	chr_004
TTHERM_00299700	13.6613960663324	18.2472527472527	0.748682349916441	hypothetical_protein	chr_004
TTHERM_00299720	6.70948846806669	78.0085128337417	0.0860096959208351	PAP2_superfamily_protein	chr_004
TTHERM_00299730	18.2391061452513	27.2293577981651	0.669832402234636	hypothetical_protein	chr_004
TTHERM_00299740	31.8337567538555	204.754430379746	0.155472859340895	hypothetical_protein	chr_004
TTHERM_00299750	0	73.1811837684156	0	hypothetical_protein	chr_004
TTHERM_00299760	2.51356601290807	120.727021311208	0.0208202437665436	hypothetical_protein	chr_004
TTHERM_00299770	31.6358159588919	112.267029972752	0.281790797944598	hypothetical_protein	chr_004
TTHERM_00299780	0	38.4469084758504	0	hypothetical_protein	chr_004
TTHERM_00299790	0	32.9638554216867	0	hypothetical_protein	chr_004
TTHERM_00299800	4.13440645932706	273.537502674941	0.0151145872829006	ATPase_histidine_kiNaNse_DNaN_gyrase_B_and_HSP90like_domain_containing_protein	chr_004
TTHERM_00299810	56.8328146293299	381.730665888747	0.14888197283551	hypothetical_protein	chr_004
TTHERM_00299820	48.2922886439732	256.386737905291	0.1883572022427	AT_hook_motif_family_protein	chr_004
TTHERM_00299830	0	102.63647275346	0	hypothetical_protein	chr_004
TTHERM_00299840	4.71267354171663	54.0647330811265	0.087167239587497	methylmaloNaNtesemialdehyde_dehydrogeNaNse_family_protein	chr_004
TTHERM_00299850	23.4304380150908	109.295977206431	0.214376032988268	hypothetical_protein	chr_004
TTHERM_00299860	16.1054440562281	247.208714582128	0.0651491760047866	hypothetical_protein	chr_004
TTHERM_00299870	68.7790561720054	791.168127012656	0.086933552836242	hypothetical_protein	chr_004
TTHERM_00299879	114.295454839837	690.096819085487	0.165622347008209	hypothetical_protein	chr_004
TTHERM_00299880	4.16768815886246	178.158667972575	0.0233931259494149	hypothetical_protein	chr_004
TTHERM_00299890	4.9462494385387	90.6050632911392	0.0545913137618482	hypothetical_protein	chr_004
TTHERM_00299900	44.8130017237133	210.681006337622	0.212705466442946	hypothetical_protein	chr_004
TTHERM_00299910	8.99725646647258	367.693331221289	0.024469457840283	hypothetical_protein	chr_004
TTHERM_00299920	73.9248734606034	770.075034438052	0.0959969745215136	hypothetical_protein	chr_004
TTHERM_00299930	34.20243696835	280.843833127879	0.12178453978292	hypothetical_protein	chr_004
TTHERM_00299940	11.8683441558441	235.389166072701	0.0504200951720035	hypothetical_protein	chr_004
TTHERM_00299950	91.7227004439278	675.017183503836	0.135882022984688	hypothetical_protein	chr_004
TTHERM_00299960	81.9273858096124	524.983998747455	0.156056919839615	hypothetical_protein	chr_004
TTHERM_00299970	NaN	NaN	NaN	hypothetical_protein	chr_004
TTHERM_00299980	0	36.0796773558921	0	hypothetical_protein	chr_004
TTHERM_00299990	NaN	NaN	NaN	hypothetical_protein	chr_004
TTHERM_00300000	NaN	NaN	NaN	hypothetical_protein	chr_004
TTHERM_00300010	123.824705164447	835.036676946665	0.148286546666688	hypothetical_protein	chr_004
TTHERM_00300020	30.7484921354515	173.582460628347	0.177140547634511	hypothetical_protein	chr_004
TTHERM_00300030	26.7216187179181	243.166393778141	0.109890261983727	Protein_kiNaNse_domain_containing_protein	chr_004
TTHERM_00300040	29.3030231051608	413.764793948467	0.0708204843276502	Major_Facilitator_Superfamily_protein	chr_004
TTHERM_00300050	19.0356563388325	190.237125040318	0.100062783932411	Dual_specificity_phosphatase_catalytic_domain_containing_protein	chr_004
TTHERM_00300060	0	10.418985270049	0	hypothetical_protein	chr_004
TTHERM_00300070	68.8584971542302	261.345166244062	0.263477217290199	cation_channel_family_protein	chr_004
TTHERM_00300080	2.51221114229414	9.8092795523432	0.256105571147071	EF_hand_family_protein	chr_004
TTHERM_00300090	1.71001657203401	24.2115588037311	0.0706281072563775	hypothetical_protein	chr_004
TTHERM_00300100	65.4269124624668	587.965034145688	0.111276876451559	Leucine_Rich_Repeat_family_protein	chr_004
TTHERM_00300110	2.47214461238092	82.030514758306	0.0301368901519736	hypothetical_protein	chr_004
TTHERM_00300120	138.980661668322	1555.31095252483	0.0893587622736828	EF_hand_family_protein	chr_004
TTHERM_00300130	11.6771166205348	587.895548512228	0.019862570230521	hypothetical_protein	chr_004
TTHERM_00300140	58.7676889292103	225.014288984076	0.261173142357058	hypothetical_protein	chr_004
TTHERM_00300150	204.286152210599	1044.39131674492	0.195603074188037	hypothetical_protein	chr_004
TTHERM_00300160	119.832796187642	281.053218390804	0.426370481981157	hypothetical_protein	chr_004
TTHERM_00300170	NaN	NaN	NaN	hypothetical_protein	chr_004
TTHERM_00300180	NaN	NaN	NaN	Phosphatidylinositol_3and_4kiNaNse_family_protein	chr_004
TTHERM_00300190	8.22695674910513	103.696625317821	0.0793367838528036	hypothetical_protein	chr_004
TTHERM_00300200	2.50341685649202	58.0165912518853	0.0431500162707451	Dual_specificity_phosphatase_catalytic_domain_containing_protein	chr_004
TTHERM_00300210	4.98393399913156	79.3565754633715	0.0628042978169085	hypothetical_protein	chr_004
TTHERM_00300220	0	31.2557207282445	0	hypothetical_protein	chr_004
TTHERM_00300230	7.14411346946176	299.797619967545	0.0238297871418564	Transmembrane_amino_acid_transporter_protein	chr_004
TTHERM_00300240	21.3990113346981	203.515486961149	0.105146844862883	hypothetical_protein	chr_004
TTHERM_00300250	0	39.7575757575757	0	hypothetical_protein	chr_004
TTHERM_00300260	18.3528521195546	215.748846247267	0.0850658181435677	hypothetical_protein	chr_004
TTHERM_00300270	42.8224088148418	253.643729024976	0.168828967226802	hypothetical_protein	chr_004
TTHERM_00300280	54.9134515119916	248.304545454545	0.221153629755215	hypothetical_protein	chr_004
TTHERM_00300290	24.3894188606303	123.810224473035	0.196990345219364	hypothetical_protein	chr_004
TTHERM_00300300	4.118264888142	52.4665477252453	0.0784931554808668	hypothetical_protein	chr_004
TTHERM_00300310	39.2656316874829	227.3583033369	0.172703750473097	hypothetical_protein	chr_004
TTHERM_00300320	NaN	NaN	NaN	SET_domain_containing_protein	chr_004
TTHERM_00300330	11.0451346655082	144.018352131523	0.0766925499565595	hypothetical_protein	chr_004
TTHERM_00300340	52.9207756623587	175.471742427949	0.301591441049766	hypothetical_protein	chr_004
TTHERM_00300350	3.75524117947843	23.2037914691943	0.161837395602522	hypothetical_protein	chr_004
TTHERM_00300360	28.9626476636854	339.56795332899	0.0852926413689721	insulysin_putative	chr_004
TTHERM_00300370	NaN	NaN	NaN	ABC_transporter_family_protein	chr_004
TTHERM_00300380	147.67095903214	249.476074140952	0.591924333989268	Protein_kiNaNse_domain_containing_protein	chr_004
TTHERM_00300390	163.002379347265	59.6667111585691	2.73188141565359	hypothetical_protein	chr_004
TTHERM_00300400	NaN	NaN	NaN	hypothetical_protein	chr_004
TTHERM_00300410	5.03135741103061	65.0451189499589	0.0773518058272962	GTPbinding_protein_YchF_containing_protein	chr_004
TTHERM_00300420	13.8158479074587	51.9424599343502	0.265983704370576	hypothetical_protein	chr_004
TTHERM_00300430	42.627408804901	395.741573515844	0.107715265864515	Leucine_Rich_Repeat_family_protein	chr_004
TTHERM_00300440	0	112.602816901408	0	hypothetical_protein	chr_004
TTHERM_00300450	4.87048192771084	11.1903114186851	0.435240963855421	hypothetical_protein	chr_004
TTHERM_00300460	35.3809132153564	201.329877711237	0.175736028937058	hypothetical_protein	chr_004
TTHERM_00300470	14.1843764251415	134.329138896294	0.105594188585487	tyrosyltRNaN_synthetase_family_protein	chr_004
TTHERM_00300480	37.811145999614	190.399514922859	0.198588457617307	hypothetical_protein	chr_004
TTHERM_00300490	32.3518975227297	324.271206870574	0.0997680239172217	hypothetical_protein	chr_004
TTHERM_00300500	14.1430394214081	406.046686342903	0.0348310672075389	Kinesin_motor_domain_containing_protein	chr_004
TTHERM_00300510	28.5413230712845	43.8423645320197	0.650998717243907	hypothetical_protein	chr_004
TTHERM_00300520	37.7587157627426	305.247892074198	0.12369853074551	GDP_dissociation_inhibitor_family_protein	chr_004
TTHERM_00300530	37.0537867038538	66.5384402195	0.55687789767267	hypothetical_protein	chr_004
TTHERM_00300540	106.728480445059	906.170201589073	0.117779728640269	Kinesin_motor_domain_containing_protein	chr_004
TTHERM_00300550	10.800514432695	57.3639001741149	0.188280685237799	EGFlike_domain_containing_protein	chr_004
TTHERM_00300560	10.0343785540211	75.6302070023	0.132676862218768	hypothetical_protein	chr_004
TTHERM_00300570	249.954602243344	1110.99122396021	0.224983417377828	hypothetical_protein	chr_004
TTHERM_00300580	492.810060035696	3065.61818495514	0.160753893767402	hypothetical_protein	chr_004
TTHERM_00300590	34.6736585695919	70.9275981832754	0.488859900204092	hypothetical_protein	chr_004
TTHERM_00300600	153.736645259713	574.318660190244	0.2676852693743	hypothetical_protein	chr_004
TTHERM_00300610	101.569151283695	411.580615406447	0.246778267687348	hypothetical_protein	chr_004
TTHERM_00300620	34.491391184573	240.927021696252	0.143161157024793	oxidoreductase_aldo_keto_reductase_family_protein	chr_004
TTHERM_00300630	5.05720042214333	200.910265718019	0.0251714386224603	oxidoreductase_aldo_keto_reductase_family_protein	chr_004
TTHERM_00300640	5.08307237469122	256.56145391854	0.0198122995370346	oxidoreductase_aldo_keto_reductase_family_protein	chr_004
TTHERM_00300650	26.0694516971279	210.84085290482	0.123645163344583	hypothetical_protein	chr_004
TTHERM_00300660	44.7398532274973	575.041332510795	0.0778028477225286	hypothetical_protein	chr_004
TTHERM_00301690	15.0121073872609	46.5166025865082	0.322725791492241	hypothetical_protein	chr_004
TTHERM_00301700	NaN	NaN	NaN	hypothetical_protein	chr_004
TTHERM_00301710	24.0917165160782	607.560566457301	0.0396531931895408	Protein_kiNaNse_domain_containing_protein	chr_004
TTHERM_00301720	NaN	NaN	NaN	hypothetical_protein	chr_004
TTHERM_00301730	85.2350147396004	670.717704817428	0.127080311325316	hypothetical_protein	chr_004
TTHERM_00301740	0	37.65	0	hypothetical_protein	chr_004
TTHERM_00301750	15.8833408203462	121.799428493672	0.130405708932955	hypothetical_protein	chr_004
TTHERM_00301760	6.65224724675067	166.443129388164	0.0399670882853738	hypothetical_protein	chr_004
TTHERM_00301770	0	123.496688741721	0	hypothetical_protein	chr_004
TTHERM_00301790	9.62027323737497	67.2996649114408	0.142946822246949	hypothetical_protein	chr_004
TTHERM_00301800	6.66610106870646	155.052622932866	0.0429925075926817	hypothetical_protein	chr_004
TTHERM_00301810	56.3568723145319	541.240497599533	0.104125379686999	hypothetical_protein	chr_004
TTHERM_00301820	2.48025785656728	20.6577181208053	0.120064464141821	hypothetical_protein	chr_004
TTHERM_00301830	2.54922802226656	91.2823376424692	0.0279268485898255	hypothetical_protein	chr_004
TTHERM_00301840	7.55132125774327	107.088758592802	0.0705146026246943	Protein_kiNaNse_domain_containing_protein	chr_004
TTHERM_00301850	23.7713344645174	71.4103073661897	0.332883799850052	hypothetical_protein	chr_004
TTHERM_00301860	13.498300524964	411.548009726071	0.0327988477795058	ABC_transporter_family_protein	chr_004
TTHERM_00301870	85.8711353162966	610.237345985784	0.140717600915721	ABC_transporter_family_protein	chr_004
TTHERM_00301890	0	1.62402088772845	0	hypothetical_protein	chr_004
TTHERM_00301900	22.3416505866436	277.180789539854	0.080603171034085	Kinesin_motor_domain_containing_protein	chr_004
TTHERM_00301910	2.04471500623678	36.0573819485953	0.0567072509355171	hypothetical_protein	chr_004
TTHERM_00301920	0	46.8022501081782	0	hypothetical_protein	chr_004
TTHERM_00301930	12.5715769348785	117.327948600275	0.107149038953273	hypothetical_protein	chr_004
TTHERM_00301940	6.6419639496466	71.0570990284643	0.093473615450948	hypothetical_protein	chr_004
TTHERM_00301950	28.0520121124097	151.415052049609	0.185265676910502	major_facilitator_superfamily_protein	chr_004
TTHERM_00301960	45.3590473629053	193.07538533761	0.234929208006452	hypothetical_protein	chr_004
TTHERM_00301970	NaN	NaN	NaN	hypothetical_protein	chr_004
TTHERM_00302030	22.935444978478	234.2328907048	0.0979172690456316	hypothetical_protein	chr_004
TTHERM_00302040	30.8736031750499	446.006348052238	0.0692223402421928	Insulysin_Insulindegrading_enzyme	chr_004
TTHERM_00302050	NaN	NaN	NaN	hypothetical_protein	chr_004
TTHERM_00302060	34.3039817487051	920.265118071613	0.0372761947346087	Type_III_restriction_enzyme_res_subunit_family_protein	chr_004
TTHERM_00302070	139.327504362575	674.144161101513	0.206673160433404	cation_channel_family_protein	chr_004
TTHERM_00302080	7.68149422462521	54.81905875475	0.140124518718767	Appr1p_processing_enzyme_family_protein	chr_004
TTHERM_00302090	43.3857584797259	187.427422233204	0.231480313621044	Leishmanolysin_family_protein	chr_004
TTHERM_00302100	0	271.978852838933	0	aminotransferase_classes_I_and_II_family_protein	chr_004
TTHERM_00302110	0	19.1524390243902	0	hypothetical_protein	chr_004
g13162	1.66514779763991	13.3821596244131	0.124430424114966	Protein_NLRC3	chr_005
TTHERM_000215879	2.48445116191195	27.3513766476873	0.0908345928584923	transmembrane_protein_putative	chr_005
TTHERM_000216170	17.8351893095768	52.5360824742268	0.339484568883232	transmembrane_protein_putative	chr_005
TTHERM_000218739	NaN	NaN	NaN	membrane_protein	chr_005
TTHERM_000218869	14.3522494188431	38.0328542094455	0.377364510688727	hypothetical_protein	chr_005
TTHERM_000218898	0	302.22238539809	0	hypothetical_protein	chr_005
TTHERM_000219089	NaN	NaN	NaN	transmembrane_protein_putative	chr_005
TTHERM_000219109	NaN	NaN	NaN	transmembrane_protein_putative	chr_005
TTHERM_000220707	NaN	NaN	NaN	hypothetical_protein	chr_005
TTHERM_000220708	0.822260079500284	3.52311435523114	0.233390119250425	protein_kiNaNse	chr_005
TTHERM_000220969	7.37876712328767	64.2205663189269	0.114897260273972	transmembrane_protein_putative	chr_005
TTHERM_00215880	82.5047465983336	779.082577251808	0.105899873784069	hypothetical_protein	chr_005
TTHERM_00215884	42.0081613034543	443.172159866975	0.0947897117816779	Myosin10_putative	chr_005
TTHERM_00215890	4.95556107810134	48.4028749763571	0.102381544082287	hypothetical_protein	chr_005
TTHERM_00215900	57.1106209330539	116.510806697108	0.49017445292885	hypothetical_protein	chr_005
TTHERM_00215910	69.3740165142205	352.588686914305	0.196756217907472	hypothetical_protein	chr_005
TTHERM_00215920	33.0844031865165	658.316127375449	0.0502561031254334	hypothetical_protein	chr_005
TTHERM_00215930	32.8489622202354	320.574674910759	0.102468987075725	hypothetical_protein	chr_005
TTHERM_00215940	12.3478170693767	150.76590106007	0.081900595443375	hypothetical_protein	chr_005
TTHERM_00215950	9.12870588235294	220.331571359923	0.0414316742081448	Protein_kiNaNse_domain_containing_protein	chr_005
TTHERM_00215960	9.22557026189805	91.0090286734795	0.101369835458824	ThiF_family_protein	chr_005
TTHERM_00215970	10.0730501102305	129.574614853989	0.0777393791336471	hypothetical_protein	chr_005
TTHERM_00215980	0	107.75623268698	0	hypothetical_protein	chr_005
TTHERM_00215990	41.6774384393987	272.273301525435	0.153072072090422	hypothetical_protein	chr_005
TTHERM_00216000	60.4258339178552	436.782280012095	0.138343144131629	Guanylatebinding_protein_NtermiNaNl_domain_containing_protein	chr_005
TTHERM_00216010	0	9.73509933774834	0	1433_protein	chr_005
TTHERM_00216020	2.42257597684515	11.4657534246575	0.211287988422575	hypothetical_protein	chr_005
TTHERM_00216030	NaN	NaN	NaN	hypothetical_protein	chr_005
TTHERM_00216040	0	33.7920997920997	0	HMG_box_family_protein	chr_005
TTHERM_00216050	16.5978432403997	57.622398281187	0.288044991799981	hypothetical_protein	chr_005
TTHERM_00216060	33.154181051775	669.158113458622	0.049546109334928	hypothetical_protein	chr_005
TTHERM_00216080	0	10.4162436548223	0	hypothetical_protein	chr_005
TTHERM_00216090	29.7181920362624	103.942616294806	0.285909601813123	hypothetical_protein	chr_005
TTHERM_00216100	24.3172516198704	126.857726344452	0.19168916486681	Protein_kiNaNse_domain_containing_protein	chr_005
TTHERM_00216110	26.6731382345943	487.859865497493	0.0546737703200785	ATPase_histidine_kiNaNse_DNaN_gyrase_B_and_HSP90like_domain_containing_protein	chr_005
TTHERM_00216120	2.09161490683229	9.84409257003654	0.212474120082815	hypothetical_protein	chr_005
TTHERM_00216130	37.780487804878	142.436781609195	0.265243902439024	oxidoreductase_short_chain_dehydrogeNaNse_reductase_family_protein	chr_005
TTHERM_00216140	89.0363163890986	558.269252591943	0.159486333835723	DNaN_topoisomerase_family_protein	chr_005
TTHERM_00216150	2.47020055276025	131.337603617181	0.0188080221104103	hypothetical_protein	chr_005
TTHERM_00216160	94.1476421827652	95.1671633398931	0.989287049005688	hypothetical_protein	chr_005
TTHERM_00216171	0	59.986707283301	0	Serine_threonineprotein_kiNaNse_putative	chr_005
TTHERM_00216182	20.0688475621507	103.8672846008	0.193216253214691	Cingulin_putative	chr_005
TTHERM_00217170	70.6805204530562	165.926819461198	0.425974057012433	hypothetical_protein	chr_005
TTHERM_00217180	NaN	NaN	NaN	Protein_kiNaNse_domain_containing_protein	chr_005
TTHERM_00217190	2.42334208798424	122.118650639782	0.0198441603742613	hypothetical_protein	chr_005
TTHERM_00217200	2.50835073068893	29.6057494866529	0.0847251217814892	Zinc_finger_C2H2_type_family_protein	chr_005
TTHERM_00217210	178.858859551858	412.329502603699	0.433776526836994	hypothetical_protein	chr_005
TTHERM_00217221	0	45.5110826939471	0	hypothetical_protein	chr_005
TTHERM_00217232	13.8520990637269	93.4924916762927	0.148162690023155	DNaN_doublestrand_break_repair_rad50_ATPase_putative	chr_005
TTHERM_00218220	279.508281158436	623.236854917234	0.448478421892356	hypothetical_protein	chr_005
TTHERM_00218230	15.4247908153337	104.393208221626	0.147756650821449	hypothetical_protein	chr_005
TTHERM_00218240	NaN	NaN	NaN	hypothetical_protein	chr_005
TTHERM_00218250	9.30911001023393	276.415072775555	0.0336780115380783	Zinc_finger_C2H2_type_family_protein	chr_005
TTHERM_00218260	18.8516473230999	73.2280236589843	0.257437609007314	hypothetical_protein	chr_005
TTHERM_00218270	2.51877133105802	42.078947368421	0.0598582305066946	hypothetical_protein	chr_005
TTHERM_00218280	96.6369569540614	809.328601434055	0.119403857447802	RNaN_methyltransferase_TrmH_family_protein	chr_005
TTHERM_00218290	40.6664534334841	481.232525805772	0.0845047897903254	PH_domain_containing_protein	chr_005
TTHERM_00218300	41.0872054480805	166.033058707705	0.247464003662144	hypothetical_protein	chr_005
TTHERM_00218310	0	257.874200971618	0	Protein_kiNaNse_domain_containing_protein	chr_005
TTHERM_00218320	0	184.130641814904	0	DyNaNmin_central_region_family_protein	chr_005
TTHERM_00218330	5.19405707337462	17.3996945010183	0.298514268343656	ATP_synthase_subunit_C_family_protein	chr_005
TTHERM_00218340	5.77272727272727	17.3972602739726	0.331818181818181	hypothetical_protein	chr_005
TTHERM_00218350	12.2521808088818	201.285211267605	0.060869751591401	hypothetical_protein	chr_005
TTHERM_00218360	14.7305397372779	106.09646542699	0.138841003590404	PX_domain_containing_protein	chr_005
TTHERM_00218370	23.8359297968842	165.872988992379	0.143699887134603	FHA_domain_containing_protein	chr_005
TTHERM_00218380	6.73932034897867	239.665099107809	0.0281197403129067	Ubiquitinconjugating_enzyme_family_protein	chr_005
TTHERM_00218390	7.45576576787259	97.3093012048192	0.0766192509406628	hypothetical_protein	chr_005
TTHERM_00218400	10.2818265786568	288.465555448501	0.035643169121772	EF_hand_family_protein	chr_005
TTHERM_00218410	20.6168462401795	101.074463987674	0.203976805087916	phenylalanyltRNaN_synthetase_beta_subunit_family_protein	chr_005
TTHERM_00218420	17.2204836070541	146.156067232204	0.117822570989784	Zinc_finger_C2H2_type_family_protein	chr_005
TTHERM_00218440	2.54838709677419	9.29411764705882	0.274193548387096	hypothetical_protein	chr_005
TTHERM_00218450	46.3605078702109	267.054370047088	0.173599510324569	cation_channel_family_protein	chr_005
TTHERM_00218460	4.94589509692132	73.2031824483153	0.0675639354943802	hypothetical_protein	chr_005
TTHERM_00218470	30.2765869310067	528.106834682218	0.0573304205563356	hypothetical_protein	chr_005
TTHERM_00218480	11.6323777831404	94.4469423533051	0.123163095525383	Bystin_family_protein	chr_005
TTHERM_00218490	7.40251228836701	137.228971962616	0.0539427803218081	Phosducin_family_protein	chr_005
TTHERM_00218500	81.1895101955013	517.802134281903	0.156796399281158	Response_regulator_receiver_domain_containing_protein	chr_005
TTHERM_00218510	20.4792061533428	1004.39773045671	0.0203895384590631	EF_hand_family_protein	chr_005
TTHERM_00218520	222.822278845101	687.268643197874	0.324214237111568	hypothetical_protein	chr_005
TTHERM_00218540	113.204565668544	471.866510538641	0.239908031488227	hypothetical_protein	chr_005
TTHERM_00218550	92.3186564066541	248.620147039855	0.371324116351096	hypothetical_protein	chr_005
TTHERM_00218560	64.9016305368749	383.851086463401	0.169080231437779	hypothetical_protein	chr_005
TTHERM_00218570	NaN	NaN	NaN	hypothetical_protein	chr_005
TTHERM_00218580	48.7832849440066	70.551143720328	0.691459873951704	hypothetical_protein	chr_005
TTHERM_00218590	22.9191056019866	151.602135736036	0.151179305559998	hypothetical_protein	chr_005
TTHERM_00218600	NaN	NaN	NaN	hypothetical_protein	chr_005
TTHERM_00218610	14.8210823650253	80.5565264882577	0.183983632501653	hypothetical_protein	chr_005
TTHERM_00218620	21.0872727145891	483.382507265626	0.0436244017887089	hypothetical_protein	chr_005
TTHERM_00218630	9.20432609018462	19.6779513046852	0.467748189212823	hypothetical_protein	chr_005
TTHERM_00218640	14.7433892437175	180.929765013054	0.0814868092193329	hypothetical_protein	chr_005
TTHERM_00218650	9.7999478487614	65.3348785999884	0.14999565406345	hypothetical_protein	chr_005
TTHERM_00218660	0	58.3478889911876	0	EF_hand_family_protein	chr_005
TTHERM_00218670	17.4253730189408	278.097320525783	0.062659262541601	TPR_Domain_containing_protein	chr_005
TTHERM_00218680	0	108.555967653675	0	hypothetical_protein	chr_005
TTHERM_00218690	2.5524861878453	206.36	0.0123690937577306	hypothetical_protein	chr_005
TTHERM_00218700	NaN	NaN	NaN	hypothetical_protein	chr_005
TTHERM_00218710	182.057023132397	251.812230518456	0.722987214550937	hypothetical_protein	chr_005
TTHERM_00218720	23.2399464904856	137.205371071985	0.169380734215519	hypothetical_protein	chr_005
TTHERM_00218730	4.169921875	9.96887159533074	0.418294270833333	hypothetical_protein	chr_005
TTHERM_00218740	11.5376505597279	131.851040305558	0.0875051917147562	hypothetical_protein	chr_005
TTHERM_00218750	50.9993515510957	722.261947768934	0.0706106028548681	hypothetical_protein	chr_005
TTHERM_00218760	18.5642522246675	326.396599552572	0.0568763652872472	hypothetical_protein	chr_005
TTHERM_00218770	0	90.4615384615384	0	hypothetical_protein	chr_005
TTHERM_00218780	321.744182208285	2099.7301269205	0.153231207231454	cation_channel_family_protein	chr_005
TTHERM_00218790	21.395690254414	414.190006279716	0.0516567032763334	inorganic_pyrophosphatase	chr_005
TTHERM_00218810	107.234238634191	1311.72405929304	0.0817506074349097	Leucine_Rich_Repeat_family_protein	chr_005
TTHERM_00218820	71.6443111898524	383.812383725632	0.186664928563292	saccharopine_dehydrogeNaNse_family_protein	chr_005
TTHERM_00218830	7.50528405815666	142.930814398774	0.052509909005465	tRNaN_pseudouridine_synthase_family_protein	chr_005
TTHERM_00218840	NaN	NaN	NaN	hypothetical_protein	chr_005
TTHERM_00218860	9.9799813274855	94.0882533555575	0.106070428258152	hypothetical_protein	chr_005
TTHERM_00218870	22.1114242047951	297.58515420805	0.0743028470746104	hypothetical_protein	chr_005
TTHERM_00218880	6.71382061921481	64.8449349528331	0.10353654644111	EF_hand_family_protein	chr_005
TTHERM_00218890	13.4884229717411	119.503790489317	0.112870252202977	Sodium:neurotransmitter_symporter_family_protein	chr_005
TTHERM_00218899	5.06727726894254	44.313309408644	0.11435113595813	conserved_hypothetical_protein	chr_005
TTHERM_00218900	98.7286414210103	549.756323811311	0.179586185997009	hypothetical_protein	chr_005
TTHERM_00218910	0	28.2707264027838	0	hypothetical_protein	chr_005
TTHERM_00218930	NaN	NaN	NaN	hypothetical_protein	chr_005
TTHERM_00218940	4.16278625130289	239.225325930699	0.0174011101671935	Kinesin_motor_domain_containing_protein	chr_005
TTHERM_00218950	15.5807500903555	99.8051963746223	0.156111611983334	Endonuclease_Exonuclease_phosphatase_family_protein	chr_005
TTHERM_00218960	NaN	NaN	NaN	hypothetical_protein	chr_005
TTHERM_00218970	24.2393714597632	121.871147471612	0.198893437557968	hypothetical_protein	chr_005
TTHERM_00218980	17.6884290879871	156.658025162028	0.112911094530218	Gpatch_domain_containing_protein	chr_005
TTHERM_00218990	41.4404722498069	538.422139049563	0.0769665087006984	hypothetical_protein	chr_005
TTHERM_00219000	8.75980249011123	39.821752903907	0.219975311263904	hypothetical_protein	chr_005
TTHERM_00219020	67.9024518532723	378.650402580022	0.179327557532233	cyclic_nucleotidebinding_domain_containing_protein	chr_005
TTHERM_00219030	56.3292863952359	419.305887438402	0.134339364370386	Protein_kiNaNse_domain_containing_protein	chr_005
TTHERM_00219040	7.48181262663622	77.4194556582888	0.0966399539110578	Ras_family_protein	chr_005
TTHERM_00219050	5.04921458154546	38.4990042674253	0.131151822693183	methionineSsulfoxide_reductase_family_protein	chr_005
TTHERM_00219060	8.57663125948406	26.9427966101694	0.318327432136233	hypothetical_protein	chr_005
TTHERM_00219070	NaN	NaN	NaN	ADPribosylation_factor_family_protein	chr_005
TTHERM_00219080	28.0384903816176	104.390954988267	0.268591185747548	SPRY_domain_containing_protein	chr_005
TTHERM_00219089	9.78766191518306	58.4012705134992	0.167593304548411	hypothetical_protein	chr_005
TTHERM_00219090	25.3010133121398	44.5467266366816	0.567965712014986	hypothetical_protein	chr_005
TTHERM_00219110	0	45.3572539169955	0	hypothetical_protein	chr_005
TTHERM_00219120	21.5886937375185	270.575671616886	0.079788007578473	Protein_kiNaNse_domain_containing_protein	chr_005
TTHERM_00219129	3.84168745747334	4.5642683912692	0.841687457473349	hypothetical_protein	chr_005
TTHERM_00219130	2.52566417332989	16.0157016683022	0.157699251998968	Major_Facilitator_Superfamily_protein	chr_005
TTHERM_00219140	108.086898085155	727.744972916821	0.148523043246785	hypothetical_protein	chr_005
TTHERM_00219150	66.0411828456417	367.246263807667	0.179828059136439	hypothetical_protein	chr_005
TTHERM_00219160	103.169490208268	426.260526596311	0.242033882499222	hypothetical_protein	chr_005
TTHERM_00219170	0	17.2425249169435	0	hypothetical_protein	chr_005
TTHERM_00219180	38.6799397284925	173.745256297018	0.222624436216946	DEAD_DEAH_box_helicase_family_protein	chr_005
TTHERM_00219190	2.44744471133935	54.6982599037393	0.0447444711339352	hypothetical_protein	chr_005
TTHERM_00219200	3.80558684388375	20.4706375838926	0.185904656280867	Bromodomain_containing_protein	chr_005
TTHERM_00219210	29.1794181063167	183.493337599707	0.159021676143751	Protein_kiNaNse_domain_containing_protein	chr_005
TTHERM_00219220	NaN	NaN	NaN	hypothetical_protein	chr_005
TTHERM_00219230	39.2414848855248	419.621987470826	0.0935162743068916	hypothetical_protein	chr_005
TTHERM_00219250	0	64.0347064881565	0	hypothetical_protein	chr_005
TTHERM_00219260	27.6727089743886	164.333388974669	0.168393709562298	Sodium_calcium_exchanger_protein	chr_005
TTHERM_00219270	10.1305706579904	112.531747307506	0.0900241123094576	heat_shock_protein_HslVU_ATPase_subunit_HslU_containing_protein	chr_005
TTHERM_00219280	NaN	NaN	NaN	hypothetical_protein	chr_005
TTHERM_00219290	12.4016303495845	92.9490861618798	0.133423908310254	hypothetical_protein	chr_005
TTHERM_00219300	0	31.7680395810576	0	PX_domain_containing_protein	chr_005
TTHERM_00219310	14.9842711204799	60.252988480765	0.248689260039997	hypothetical_protein	chr_005
TTHERM_00219320	4.97004391468004	245.929183508488	0.020209248222501	hypothetical_protein	chr_005
TTHERM_00219330	0	207.827970491288	0	hypothetical_protein	chr_005
TTHERM_00219350	2.50392906668907	36.4379586390927	0.0687176000030561	EF_hand_family_protein	chr_005
TTHERM_00219360	NaN	NaN	NaN	hypothetical_protein	chr_005
TTHERM_00219370	17.7830281252159	156.691302457611	0.113490843756478	Adaptin_NtermiNaNl_region_family_protein	chr_005
TTHERM_00219380	42.5692729689223	246.72733596625	0.172535697360852	hypothetical_protein	chr_005
TTHERM_00219390	4.95299121692537	20.7892418270345	0.238247804231342	hypothetical_protein	chr_005
TTHERM_00219400	11.493192553487	17.7375643224699	0.647957766046124	hypothetical_protein	chr_005
TTHERM_00219410	34.7724076882332	299.50802459877	0.11609841751257	Protein_kiNaNse_domain_containing_protein	chr_005
TTHERM_00219420	10.0064040509345	147.954572446555	0.0676315972225127	hypothetical_protein	chr_005
TTHERM_00219430	2.48681790312691	61.2997481108312	0.0405681585939096	hypothetical_protein	chr_005
TTHERM_00219439	41.5093299219198	240.310147925003	0.17273232229408	hypothetical_protein	chr_005
TTHERM_00219440	14.0325787277096	114.371495327102	0.122692972471649	DalanylDalanine_carboxypeptidase_family_protein	chr_005
TTHERM_00219449	NaN	NaN	NaN	phosphatidylinositol_4kiNaNse	chr_005
TTHERM_00219450	7.4679579065133	188.230494426979	0.039674538013873	Phosphatidylinositol_3and_4kiNaNse_family_protein	chr_005
TTHERM_00219460	31.7544049931472	207.704426982027	0.152882658566997	hypothetical_protein	chr_005
TTHERM_00219470	5.86301230859775	359.389645345155	0.0163138042081511	TPR_Domain_containing_protein	chr_005
TTHERM_00219480	23.2676886792452	87.6558735583084	0.265443577648766	hypothetical_protein	chr_005
TTHERM_00219490	13.0573397477571	96.4915155910079	0.135321117797572	hypothetical_protein	chr_005
TTHERM_00219500	NaN	NaN	NaN	hypothetical_protein	chr_005
TTHERM_00219510	2.49446494464944	20.1791044776119	0.123616236162361	hypothetical_protein	chr_005
TTHERM_00219520	34.3162762601516	363.658198250269	0.0943640936056534	hypothetical_protein	chr_005
TTHERM_00219530	6.26129119966164	109.212215568862	0.0573314181664382	ABC_transporter_family_protein	chr_005
TTHERM_00219540	61.939339979274	551.639914425427	0.112282194162451	hypothetical_protein	chr_005
TTHERM_00219560	76.575828659293	660.852476195638	0.115874316004868	hypothetical_protein	chr_005
TTHERM_00219570	56.274064171123	166.382070437566	0.338221925133689	hypothetical_protein	chr_005
TTHERM_00219580	12.4720410852451	107.631791156973	0.115876925870865	hypothetical_protein	chr_005
TTHERM_00219585	2.50787536553393	297.924433149346	0.00841782373813146	kinesin_heavy_chain	chr_005
TTHERM_00220590	NaN	NaN	NaN	hypothetical_protein	chr_005
TTHERM_00220600	0	52.329476494862	0	hypothetical_protein	chr_005
TTHERM_00220620	33.8086440962372	238.433047760388	0.141795126194977	hypothetical_protein	chr_005
TTHERM_00220630	44.9612854639904	217.12995922594	0.207070851135769	hypothetical_protein	chr_005
TTHERM_00220640	7.44887078416102	101.109402133465	0.0736713958047979	hypothetical_protein	chr_005
TTHERM_00220650	7.83618227227182	161.640763849498	0.0484789980302738	hypothetical_protein	chr_005
TTHERM_00220660	0	32.2514657980456	0	hypothetical_protein	chr_005
TTHERM_00220670	102.905433966392	213.187471317117	0.482699256811954	hypothetical_protein	chr_005
TTHERM_00220680	26.7379813302217	260.10489057281	0.102796918855845	hypothetical_protein	chr_005
TTHERM_00220690	15.0760313470353	486.845639132441	0.0309667585272014	Glycosyl_hydrolases_family_31_protein	chr_005
TTHERM_00220709	NaN	NaN	NaN	hypothetical_protein	chr_005
TTHERM_00220710	NaN	NaN	NaN	hypothetical_protein	chr_005
TTHERM_00220720	56.9557929783148	296.687771331975	0.191972162258702	hypothetical_protein	chr_005
TTHERM_00220730	15.138086457693	97.1513513513513	0.155819618019986	hypothetical_protein	chr_005
TTHERM_00220740	10.0917359157233	147.953620286953	0.0682087798605441	Mitochondrial_carrier_protein	chr_005
TTHERM_00220750	0	47.2871932515337	0	DEAD_DEAH_box_helicase_family_protein	chr_005
TTHERM_00220760	14.1181942804618	317.696356014189	0.0444392704329012	Peptidoglycan_binding_domain_containing_protein	chr_005
TTHERM_00220770	6.62135307891905	20.562893081761	0.32200493639643	hypothetical_protein	chr_005
TTHERM_00220780	2.45043453826545	72.5354246502094	0.0337825903699094	hypothetical_protein	chr_005
TTHERM_00220790	56.3752698322584	256.204887112212	0.220039791073802	Protein_kiNaNse_domain_containing_protein	chr_005
TTHERM_00220800	8.35643082907853	9.89064748201438	0.844882081205932	hypothetical_protein	chr_005
TTHERM_00220810	5.01152194610138	520.215904725316	0.00963354234382271	hypothetical_protein	chr_005
TTHERM_00220819	4.87552742616033	128.079518072289	0.0380664098330581	hypothetical_protein	chr_005
TTHERM_00220820	8.70852078157523	47.5730398899587	0.183055798025918	LMBR1like_conserved_region_family_protein	chr_005
TTHERM_00220830	2.47560975609756	156.153846153846	0.0158536585365853	hypothetical_protein	chr_005
TTHERM_00220840	21.6368495545749	138.062537048014	0.156717745575327	hypothetical_protein	chr_005
TTHERM_00220860	48.3168634496919	199.820373434176	0.241801487102156	hypothetical_protein	chr_005
TTHERM_00220870	8.99119686999822	22.5773679274773	0.398239373999644	hypothetical_protein	chr_005
TTHERM_00220880	NaN	NaN	NaN	hypothetical_protein	chr_005
TTHERM_00220890	2.11277744451109	22.1012998655311	0.0955951666809495	hypothetical_protein	chr_005
TTHERM_00220900	NaN	NaN	NaN	hypothetical_protein	chr_005
TTHERM_00220910	5.95283282165782	7.71392405063291	0.771699692994697	hypothetical_protein	chr_005
TTHERM_00220920	95.6687574853338	694.780835380835	0.137696310280196	hypothetical_protein	chr_005
TTHERM_00220930	14.6131429538565	149.124567229562	0.0979928607696213	conserved_hypothetical_protein	chr_005
TTHERM_00220940	234.303418554539	721.431629420327	0.324775639159047	hypothetical_protein	chr_005
TTHERM_00220950	7.47784453000531	172.038877471953	0.0434660155883914	Protein_kiNaNse_domain_containing_protein	chr_005
TTHERM_00220960	9.87626324870594	56.1471361008933	0.175899679566181	hypothetical_protein	chr_005
TTHERM_00220970	345.330994562357	896.562632825308	0.385172192013097	hypothetical_protein	chr_005
TTHERM_00220980	67.3359077361669	292.854654213453	0.229929443727015	TPR_Domain_containing_protein	chr_005
TTHERM_00220990	0	131.482447452404	0	Protein_kiNaNse_domain_containing_protein	chr_005
TTHERM_00221000	22.5442709093562	105.835337650323	0.213012698876076	hypothetical_protein	chr_005
TTHERM_00221010	4.18684658806239	85.0273936864075	0.0492411493112919	Protein_kiNaNse_domain_containing_protein	chr_005
TTHERM_00221019	0	106.698250599413	0	serine_threonine_protein_kiNaNse	chr_005
TTHERM_00221020	0	374.04255906508	0	Male_sterility_protein	chr_005
TTHERM_00221030	24.7105539767197	171.362314049586	0.1442006319404	hypothetical_protein	chr_005
TTHERM_00221040	36.2825900778348	337.629511274441	0.107462733162394	hypothetical_protein	chr_005
TTHERM_00221050	56.6033150817954	666.687609530556	0.0849023054765518	cyclic_nucleotidebinding_domain_containing_protein	chr_005
TTHERM_00221060	50.0996210960562	458.023619949681	0.109382177935627	hypothetical_protein	chr_005
TTHERM_00221070	338.316652646361	620.414114802876	0.54530779454277	hypothetical_protein	chr_005
TTHERM_00221080	28.9483109768944	195.910987888515	0.147762569567397	hypothetical_protein	chr_005
TTHERM_00221090	2.51445049387763	133.595582698904	0.0188213595321087	TPR_Domain_containing_protein	chr_005
TTHERM_00221100	0	34.1434532713959	0	Mitochondrial_carrier_protein	chr_005
TTHERM_00221110	26.2535999057307	124.502196941312	0.210868567388462	Pumiliofamily_RNaN_binding_repeat_containing_protein	chr_005
TTHERM_00221120	25.6527175725241	119.503858821216	0.21466016098193	hypothetical_protein	chr_005
TTHERM_00221130	194.013695930633	519.238757814075	0.373650258211472	hypothetical_protein	chr_005
TTHERM_00221140	1.25700073282849	125.536680203922	0.0100130155647465	alanyltRNaN_synthetase_family_protein	chr_005
TTHERM_00221150	2.14152856209259	82.679527142269	0.0259015579323235	Nucleoside_transporter_family_protein	chr_005
TTHERM_00221160	0	9.65878725590955	0	hypothetical_protein	chr_005
TTHERM_00221170	2.47569803516028	20.8173913043478	0.118924508790072	hypothetical_protein	chr_005
TTHERM_00221180	342.81668125547	1238.8706365503	0.276717093085731	hypothetical_protein	chr_005
TTHERM_00221190	14.8162771958098	105.218884120171	0.140813859790491	hypothetical_protein	chr_005
TTHERM_00221200	20.4962429075295	492.320873124147	0.0416318787734214	permease_putative_family_protein	chr_005
TTHERM_000535161	0	1.6875	0	transmembrane_protein_putative	chr_006
TTHERM_000535239	9.08131595282433	25.9765625	0.349596523898199	hypothetical_protein	chr_006
TTHERM_000535269	NaN	NaN	NaN	transmembrane_protein_putative	chr_006
TTHERM_000535323	44.6503400066574	48.1757371858302	0.926822143570443	transmembrane_protein_putative	chr_006
TTHERM_000535649	0	193.363548297813	0	hypothetical_protein	chr_006
TTHERM_000537027	6.85375308026691	30.792492730637	0.222578702550045	hypothetical_protein	chr_006
TTHERM_000537028	NaN	NaN	NaN	hypothetical_protein	chr_006
TTHERM_000537059	NaN	NaN	NaN	hypothetical_protein	chr_006
TTHERM_00535120	NaN	NaN	NaN	ATPase_family_protein	chr_006
TTHERM_00535140	NaN	NaN	NaN	hypothetical_protein	chr_006
TTHERM_00535150	5.02417800297405	68.6779952677995	0.0731555716410042	protozoan_cyanobacterial_globin_family_protein	chr_006
TTHERM_00535160	4.86946735654584	98.9424801111251	0.0492151333893875	hypothetical_protein	chr_006
TTHERM_00535170	23.9903400445844	350.298641204553	0.0684853928125158	hypothetical_protein	chr_006
TTHERM_00535180	8.27201266971821	316.037856913699	0.0261741196149708	hypothetical_protein	chr_006
TTHERM_00535190	4.15012598344217	145.655422065998	0.0284927668642619	Protein_kiNaNse_domain_containing_protein	chr_006
TTHERM_00535200	24.7977106337342	168.842727127574	0.146868692869415	Variant_SH3_domain_containing_protein	chr_006
TTHERM_00535210	0	11.7969052224371	0	hypothetical_protein	chr_006
TTHERM_00535220	4.93490709360757	7.03799999999999	0.701180320205679	Ubiquitin_carboxyltermiNaNl_hydrolase_family_protein	chr_006
TTHERM_00535230	NaN	NaN	NaN	hypothetical_protein	chr_006
TTHERM_00535240	0	26.6321094312455	0	hypothetical_protein	chr_006
TTHERM_00535250	0	116.806855116714	0	RNaNse_H_family_protein	chr_006
TTHERM_00535260	0	52.8327645051194	0	succinylCoA_synthetase_beta_subunit_family_protein	chr_006
TTHERM_00535270	NaN	NaN	NaN	hypothetical_protein	chr_006
TTHERM_00535280	4.20795892169447	16.0371819960861	0.262387676508344	hypothetical_protein	chr_006
TTHERM_00535290	NaN	NaN	NaN	hypothetical_protein	chr_006
TTHERM_00535300	NaN	NaN	NaN	hypothetical_protein	chr_006
TTHERM_00535310	NaN	NaN	NaN	hypothetical_protein	chr_006
TTHERM_00535320	NaN	NaN	NaN	hypothetical_protein	chr_006
TTHERM_00535340	NaN	NaN	NaN	hypothetical_protein	chr_006
TTHERM_00535350	26.4094681329463	94.3869227106808	0.279800075842051	hypothetical_protein	chr_006
TTHERM_00535360	33.1128131375631	35.9578692493946	0.920878067270923	hypothetical_protein	chr_006
TTHERM_00535370	NaN	NaN	NaN	hypothetical_protein	chr_006
TTHERM_00535380	389.90239574289	1559.89900268682	0.249953615632363	hypothetical_protein	chr_006
TTHERM_00535390	NaN	NaN	NaN	hypothetical_protein	chr_006
TTHERM_00535400	16.2472383547406	273.519300514492	0.0594007016111088	Protein_kiNaNse_domain_containing_protein	chr_006
TTHERM_00535410	29.8645955451348	20.3694152923538	1.4661488862837	hypothetical_protein	chr_006
TTHERM_00535420	60.5990154590206	308.098626276858	0.196687068005834	hypothetical_protein	chr_006
TTHERM_00535430	4.15024742509059	145.638030632253	0.0284970032008346	hypothetical_protein	chr_006
TTHERM_00535440	46.982284640053	126.598151634434	0.371113511796913	hypothetical_protein	chr_006
TTHERM_00535450	20.2096284374781	493.558438495105	0.0409467792691352	hypothetical_protein	chr_006
TTHERM_00535460	70.2458615471623	325.902184659543	0.215542775880883	hypothetical_protein	chr_006
TTHERM_00535470	90.5264447620992	559.874148798023	0.161690703091842	Type_III_restriction_enzyme_res_subunit_family_protein	chr_006
TTHERM_00535480	0	65.1908135841681	0	hypothetical_protein	chr_006
TTHERM_00535490	48.1451418570142	296.299410182119	0.162488146120243	hypothetical_protein	chr_006
TTHERM_00535500	4.14215065516735	242.405537548755	0.0170876898979019	DNaNJ_domain_containing_protein	chr_006
TTHERM_00535510	NaN	NaN	NaN	hypothetical_protein	chr_006
TTHERM_00535520	25.8724801395968	172.290584267614	0.150167696334523	hypothetical_protein	chr_006
TTHERM_00535530	2.4963463478766	77.1181470986817	0.0323704139919522	hypothetical_protein	chr_006
TTHERM_00535540	28.2714322977968	171.502032624916	0.164846047974415	Protein_phosphatase_2C_containing_protein	chr_006
TTHERM_00535550	0	18.388489208633	0	hypothetical_protein	chr_006
TTHERM_00535560	2.07230275149726	13.623395149786	0.152113531811474	Mitochondrial_carrier_protein	chr_006
TTHERM_00535570	36.8862987251288	10.2183320220298	3.60981602923108	hypothetical_protein	chr_006
TTHERM_00535580	10.0768621932987	202.16519873532	0.0498446926391698	Surfactant_protein_B_containing_protein	chr_006
TTHERM_00535590	7.46519562080964	95.1069715715576	0.0784926225433736	PX_domain_containing_protein	chr_006
TTHERM_00535600	22.7404518672375	12.0398518779756	1.88876508595893	hypothetical_protein	chr_006
TTHERM_00535610	3.30678030923892	58.5471719585751	0.0564806155210814	hypothetical_protein	chr_006
TTHERM_00535620	2.47058823529411	122.5	0.0201680672268907	hypothetical_protein	chr_006
TTHERM_00535630	9.12171097947375	134.314503601186	0.0679130751698895	lipoyltransferase_and_lipoateprotein_ligase_containing_protein	chr_006
TTHERM_00535640	12.5428749384397	149.620888040784	0.0838310419265835	Glycosyl_hydrolases_family_31_protein	chr_006
TTHERM_00535650	12.4506505159264	40.6443935926773	0.306331314490803	hypothetical_protein	chr_006
TTHERM_00535660	19.3237489632291	193.701616628175	0.0997603907473965	DalanylDalanine_carboxypeptidase_family_protein	chr_006
TTHERM_00535669	NaN	NaN	NaN	ubiquitinprotein_ligase	chr_006
TTHERM_00535670	2.50394086992063	407.435005947875	0.00614562036488582	hypothetical_protein	chr_006
TTHERM_00535680	4.22632234837995	72.5693242020932	0.0582384140247793	Fatty_acid_desaturase_family_protein	chr_006
TTHERM_00535690	4.15286223526944	106.414925373134	0.0390251858064816	TIP41like_family_protein	chr_006
TTHERM_00535700	4.95191154701752	159.530180352364	0.0310405939244844	FHA_domain_protein_putative	chr_006
TTHERM_00535710	83.823037927678	976.596230981244	0.0858318261616226	calciumtranslocating_Ptype_ATPase_PMCAtype_family_protein	chr_006
TTHERM_00535720	0	16.2255425115617	0	hypothetical_protein	chr_006
TTHERM_00535730	5.17889630078835	46.8587105624142	0.110521528198908	Mitochondrial_carrier_protein	chr_006
TTHERM_00535740	0	8.91233766233766	0	Mitochondrial_carrier_protein	chr_006
TTHERM_00535750	4.2418331631909	129.177111898869	0.0328373432478638	hypothetical_protein	chr_006
TTHERM_00535760	19.1811096774193	287.46750308515	0.066724445273168	hypothetical_protein	chr_006
TTHERM_00535770	44.5716035066561	181.996999922075	0.244902957333032	hypothetical_protein	chr_006
TTHERM_00535780	16.5809008812672	192.312325243261	0.0862186074672729	hypothetical_protein	chr_006
TTHERM_00535790	0	72.3495690102814	0	Zinc_finger_C2H2_type_family_protein	chr_006
TTHERM_00535800	22.0908328414774	108.001640240568	0.204541642073871	hypothetical_protein	chr_006
TTHERM_00535810	NaN	NaN	NaN	Ubiquitin_carboxyltermiNaNl_hydrolase_family_1_protein	chr_006
TTHERM_00535820	2.08284454512357	33.3646525190345	0.0624266817685368	hypothetical_protein	chr_006
TTHERM_00535830	0	19.7047058823529	0	small_GTPbinding_protein_domain_containing_protein	chr_006
TTHERM_00535840	12.3921818862794	448.957958828646	0.0276020986878399	hypothetical_protein	chr_006
TTHERM_00535850	26.7126581109777	135.731902896268	0.196804565035771	hypothetical_protein	chr_006
TTHERM_00535860	10.6572438162544	114.215384615384	0.0933083038869257	hypothetical_protein	chr_006
TTHERM_00535870	4.95757415429383	110.447406588852	0.0448862884825237	Protein_kiNaNse_domain_containing_protein	chr_006
TTHERM_00535880	32.7056456931803	217.274189152357	0.150527063618432	hypothetical_protein	chr_006
TTHERM_00535890	0	89.5639792899408	0	Pumiliofamily_RNaN_binding_repeat_containing_protein	chr_006
TTHERM_00535900	65.7376108721946	335.458882326215	0.195963244187609	hypothetical_protein	chr_006
TTHERM_00535910	NaN	NaN	NaN	HECT_domain_and_RCC1like_domain_protein_3	chr_006
TTHERM_00535920	25.7887532506946	315.515010767217	0.0817354242132119	hypothetical_protein	chr_006
TTHERM_00535929	4.09132307312329	122.345529835041	0.0334407238142628	DNaN_doublestrand_break_repair_rad50_ATPase_putative	chr_006
TTHERM_00535930	31.182319944806	358.109049005337	0.0870749288000855	cation_channel_family_protein	chr_006
TTHERM_00535940	12.1838950463696	18.5965820818228	0.655168513910879	hypothetical_protein	chr_006
TTHERM_00535950	8.12264150943396	66.9460043196544	0.121331236897274	hypothetical_protein	chr_006
TTHERM_00535960	15.0880909469014	247.552059763674	0.060949163425686	NLI_interacting_factorlike_phosphatase_family_protein	chr_006
TTHERM_00535970	12.6390740759305	301.720089650325	0.0418900646973108	ABC_transporter_family_protein	chr_006
TTHERM_00535980	34.5409791987485	303.510381905821	0.113804934717081	GMC_oxidoreductase_family_protein	chr_006
TTHERM_00535990	NaN	NaN	NaN	hypothetical_protein	chr_006
TTHERM_00536000	NaN	NaN	NaN	hypothetical_protein	chr_006
TTHERM_00537010	0.833368801872738	9.99829787234042	0.0833510676030361	cyclic_nucleotidebinding_domain_containing_protein	chr_006
TTHERM_00537020	3.70203381524136	10.5465968586387	0.351016907620681	Glycosyl_hydrolases_family_16_protein	chr_006
TTHERM_00537029	14.3780810413604	275.464989059081	0.0521956749947511	hypothetical_protein	chr_006
TTHERM_00537030	89.0619728492248	1748.67004936336	0.050931262236492	Beige_BEACH_domain_containing_protein	chr_006
TTHERM_00537040	17.2019926214644	85.9564385309396	0.200124538841528	hypothetical_protein	chr_006
TTHERM_00537050	39.7187287235491	154.372812464717	0.257290957451637	hypothetical_protein	chr_006
TTHERM_00537060	10.2464072339738	231.102932719954	0.0443369848810626	2methylcitrate_synthase_citrate_synthase_II_family_protein	chr_006
TTHERM_00537070	185.631030305606	1184.52850441617	0.156713012488541	hypothetical_protein	chr_006
TTHERM_00537080	31.4312863243601	194.149050775953	0.161892557283896	hypothetical_protein	chr_006
TTHERM_00537090	13.2444162167883	46.2417871222076	0.286416616680192	hypothetical_protein	chr_006
TTHERM_00537100	72.1711410105882	629.33748021314	0.114677964176145	hypothetical_protein	chr_006
TTHERM_00537110	0	142.029111449054	0	hypothetical_protein	chr_006
TTHERM_00537120	5.12250849085731	60.8459657701711	0.0841881368142989	hypothetical_protein	chr_006
TTHERM_00537130	5.059543593693	63.6694720734506	0.079465769526975	hypothetical_protein	chr_006
TTHERM_00537140	9.0876440276887	203.75372099473	0.0446011193480178	hydrolase_TatD_family_protein	chr_006
TTHERM_00537150	2.55854403040949	82.4532893380078	0.0310302239116384	hypothetical_protein	chr_006
TTHERM_00537160	25.7027351919245	238.174077578051	0.107915754112668	Protein_kiNaNse_domain_containing_protein	chr_006
TTHERM_00537170	52.134257556102	409.833921788904	0.127208253842284	hypothetical_protein	chr_006
TTHERM_00537180	4.97957086651433	133.863413018274	0.0371988936651014	hypothetical_protein	chr_006
TTHERM_00537190	6.73816216216216	60.7547711881797	0.110907539118065	Longevityassurance_protein_LAG1	chr_006
TTHERM_00537200	74.1736931889183	836.349754839309	0.0886874094955281	ATPase_histidine_kiNaNse_DNaN_gyrase_B_and_HSP90like_domain_containing_protein	chr_006
TTHERM_00537210	5.11516059244466	143.723722827438	0.0355902316737659	Transmembrane_amino_acid_transporter_protein	chr_006
TTHERM_00537220	10.2309223008931	198.72496957628	0.0514828223283033	Transmembrane_amino_acid_transporter_protein	chr_006
TTHERM_00537230	14.1066418669873	406.926000358159	0.0346663566706755	Response_regulator_receiver_domain_containing_protein	chr_006
TTHERM_00537240	6.73575916422736	366.623986958546	0.0183723907977383	Protein_kiNaNse_domain_containing_protein	chr_006
TTHERM_00537250	18.2368421052631	30.6486486486486	0.595029239766081	hypothetical_protein	chr_006
TTHERM_00537260	28.1929832362488	265.28250957505	0.10627531864581	hypothetical_protein	chr_006
TTHERM_00537270	14.1147380978201	87.9611135660627	0.160465659489626	hypothetical_protein	chr_006
TTHERM_00537280	2.5166691144074	159.117680500284	0.015816401461451	Leucine_Rich_Repeat_family_protein	chr_006
TTHERM_00537290	4.13793103448275	17.1428571428571	0.241379310344827	hypothetical_protein	chr_006
TTHERM_00537300	2.57587387200497	107.351585014409	0.0239947446668741	ribosephosphate_pyrophosphokiNaNse_family_protein	chr_006
TTHERM_00537310	171.932562798582	356.621892464829	0.482114436694428	hypothetical_protein	chr_006
TTHERM_00537320	10.2830265185305	75.5965337954939	0.13602510594399	TyrosylDNaN_phosphodiesterase_family_protein	chr_006
TTHERM_00537330	2.53937539375393	81.6052060737527	0.0311178111781117	oxidoreductase_short_chain_dehydrogeNaNse_reductase_family_protein	chr_006
TTHERM_00537340	6.5122184864479	174.92819510537	0.037227952203618	IBR_domain_containing_protein	chr_006
TTHERM_00537350	40.1949492697067	81.9360777294809	0.490564722934552	hypothetical_protein	chr_006
TTHERM_00537360	80.9838721976513	1046.71718868082	0.0773693917262549	hypothetical_protein	chr_006
TTHERM_00537370	0	54.4918032786885	0	hypothetical_protein	chr_006
TTHERM_00537380	38.2510202874549	228.705089605734	0.167250411232193	hypothetical_protein	chr_006
TTHERM_00537400	20.1039471703237	708.676526102568	0.0283682984123761	hypothetical_protein	chr_006
TTHERM_00537410	NaN	NaN	NaN	hypothetical_protein	chr_006
TTHERM_00537420	0	91.4237288135593	0	hypothetical_protein	chr_006
TTHERM_00537429	0	55.1433416233325	0	protein_phosphatase_2c	chr_006
TTHERM_00537430	29.6400267027267	327.580304465001	0.0904817118084506	Protein_phosphatase_2C_containing_protein	chr_006
TTHERM_00537440	11.659608977731	86.8770171041639	0.134208210253712	hypothetical_protein	chr_006
TTHERM_00537450	2.49713069233617	132.274622975237	0.0188783807216267	hypothetical_protein	chr_006
TTHERM_00537460	NaN	NaN	NaN	hypothetical_protein	chr_006
TTHERM_00537470	4.12306635425739	187.950085434681	0.0219370283590016	ATPase_AFG1_family_protein	chr_006
TTHERM_000529511	6.65469117037446	33.5750139431121	0.198203675556169	transmembrane_protein_putative	chr_007
TTHERM_000529649	NaN	NaN	NaN	hypothetical_protein	chr_007
TTHERM_000529799	NaN	NaN	NaN	transmembrane_protein_putative	chr_007
TTHERM_000530018	12.6643267389917	44.3640718562874	0.285463579177682	hypothetical_protein	chr_007
TTHERM_000530399	0	29.6151761517615	0	cystatin_domain_protein	chr_007
TTHERM_000530589	14.7527055031084	17.8644918444165	0.825811650932535	hypothetical_protein	chr_007
TTHERM_00529470	49.4092151625074	541.121539000739	0.0913089049342755	ABC_transporter_family_protein	chr_007
TTHERM_00529480	71.6541102593703	421.364709792534	0.170052471396217	Zinc_finger_family_protein	chr_007
TTHERM_00529490	10.8247908452735	133.755551264722	0.0809296566977594	hypothetical_protein	chr_007
TTHERM_00529500	7.2919708029197	11.2881355932203	0.645985401459854	hypothetical_protein	chr_007
TTHERM_00529510	0	80.5604808414725	0	hypothetical_protein	chr_007
TTHERM_00529520	26.9508182614285	268.616396845163	0.100331992305605	hypothetical_protein	chr_007
TTHERM_00529530	4.98239324771974	201.177005866321	0.0247662163290691	hypothetical_protein	chr_007
TTHERM_00529531	4.1646876898437	75.1428255093002	0.0554236237673582	hypothetical_protein	chr_007
TTHERM_00529540	0	7.84615384615384	0	hypothetical_protein	chr_007
TTHERM_00529550	35.9733228717144	115.577123050259	0.311249509611612	hypothetical_protein	chr_007
TTHERM_00529560	22.0170997277901	161.94874886946	0.135951033160108	Calpain_family_cysteine_protease_containing_protein	chr_007
TTHERM_00529570	11.0293114647612	85.1483615412315	0.129530519027316	hypothetical_protein	chr_007
TTHERM_00529580	0	214.248656112837	0	Kelch_motif_family_protein	chr_007
TTHERM_00529590	8.32116263174934	164.294535439918	0.0506478356657962	Kelch_motif_family_protein	chr_007
TTHERM_00529600	17.238130911134	255.527125506072	0.067461060648625	hypothetical_protein	chr_007
TTHERM_00529610	9.20397787942053	96.7642758965388	0.0951175192925693	hypothetical_protein	chr_007
TTHERM_00529620	12.0436306754371	263.474243956545	0.04571084632251	DNaN_repair_helicase_rad25_family_protein	chr_007
TTHERM_00529630	64.8325816559058	206.056003699326	0.314635732480322	hypothetical_protein	chr_007
TTHERM_00529650	0	159.34459386767	0	hypothetical_protein	chr_007
TTHERM_00529660	4.27348383642535	212.124808787482	0.0201460822091146	splicing_factor_3B_subunit_1	chr_007
TTHERM_00529670	NaN	NaN	NaN	hypothetical_protein	chr_007
TTHERM_00529680	20.6145973464166	574.3782989243	0.0358902789068176	Zinc_carboxypeptidase_family_protein	chr_007
TTHERM_00529690	83.5038333285832	288.238188017535	0.28970426820579	hypothetical_protein	chr_007
TTHERM_00529700	0	34.7167630057803	0	longevity_assurance_protein	chr_007
TTHERM_00529710	45.6305040818971	240.647952929639	0.189615176553105	hypothetical_protein	chr_007
TTHERM_00529720	12.1129581413979	19.1090047393364	0.633887442419387	hypothetical_protein	chr_007
TTHERM_00529730	0	5.12224448897795	0	hypothetical_protein	chr_007
TTHERM_00529740	70.2781379396879	617.857565732195	0.113744885289871	hypothetical_protein	chr_007
TTHERM_00529750	16.6619300106044	533.940488074251	0.0312055938494167	Kinesin_motor_domain_containing_protein	chr_007
TTHERM_00529760	5.01822323462414	9.85682326621923	0.509111617312072	hypothetical_protein	chr_007
TTHERM_00529770	NaN	NaN	NaN	hypothetical_protein	chr_007
TTHERM_00529780	17.5497647431319	217.532626687962	0.0806764714348158	Protein_kiNaNse_domain_containing_protein	chr_007
TTHERM_00529790	57.1729477566372	181.890582624146	0.314326046636387	Citrate_synthase_family_protein	chr_007
TTHERM_00529800	14.4305550029838	217.429028970738	0.0663690357782261	Histidine_acid_phosphatase_family_protein	chr_007
TTHERM_00529810	11.6190823015294	10.1665427509293	1.14287448409808	Bromodomain_containing_protein	chr_007
TTHERM_00529830	12.2318152980443	168.073497301528	0.0727765858057923	hypothetical_protein	chr_007
TTHERM_00529840	10.282020326801	66.834193780766	0.153843710010609	hypothetical_protein	chr_007
TTHERM_00529850	7.40472951763105	159.8956424581	0.0463097643175073	hypothetical_protein	chr_007
TTHERM_00529860	0	62.4448847436331	0	Vtype_ATPase_B_subunit_family_protein	chr_007
TTHERM_00529870	0	29.9264270613107	0	hypothetical_protein	chr_007
TTHERM_00529880	4.92478202136804	156.210079012017	0.0315266598193652	hypothetical_protein	chr_007
TTHERM_00529890	24.4679512036232	465.446179259518	0.052568808798795	DENN_domain_containing_protein	chr_007
TTHERM_00529900	17.3503381436711	86.311378133808	0.201020288620267	hypothetical_protein	chr_007
TTHERM_00529910	60.5345598237999	205.362624821683	0.294769118170174	hypothetical_protein	chr_007
TTHERM_00529920	10.0689113135254	110.313407320977	0.0912754991261216	E1E2_ATPase_family_protein	chr_007
TTHERM_00529930	18.5560736946716	260.810629487918	0.0711476895366767	E1E2_ATPase_family_protein	chr_007
TTHERM_00529940	91.6260072806955	1091.9382067744	0.0839113483823955	hypothetical_protein	chr_007
TTHERM_00529950	13.308470638584	263.636756356455	0.0504803306735805	hypothetical_protein	chr_007
TTHERM_00529960	35.5402805491854	337.808470997391	0.105208375752838	hypothetical_protein	chr_007
TTHERM_00529970	15.9860763097949	199.058836312272	0.0803082978176207	Serine_carboxypeptidase_S28_family_protein	chr_007
TTHERM_00529980	18.7052615153277	66.5681847503548	0.280994015166202	Josephin_family_protein	chr_007
TTHERM_00529990	NaN	NaN	NaN	Leucine_Rich_Repeat_family_protein	chr_007
TTHERM_00530000	76.9461216672546	707.024043487351	0.10883098301399	hypothetical_protein	chr_007
TTHERM_00530010	12.4800080979856	305.289523809523	0.0408792543624004	hypothetical_protein	chr_007
TTHERM_00530020	25.9026749917844	359.483968039846	0.0720551604374003	hypothetical_protein	chr_007
TTHERM_00530030	31.1574988246356	71.3292433537832	0.436812411847672	hypothetical_protein	chr_007
TTHERM_00530040	44.6042304239112	273.023387324797	0.16337146374515	hypothetical_protein	chr_007
TTHERM_00530050	7.4995533701413	416.765947307509	0.0179946404416956	Bbox_zinc_finger_family_protein	chr_007
TTHERM_00530060	0.830680728667305	3.37646141855027	0.246021093000958	TPR_Domain_containing_protein	chr_007
TTHERM_00530070	20.9785310188095	291.769008264462	0.0719011629905337	hypothetical_protein	chr_007
TTHERM_00530080	2.4332430743595	44.9307692307692	0.0541553842949385	hypothetical_protein	chr_007
TTHERM_00530090	17.5072013168122	48.2539392833242	0.362813929325401	hypothetical_protein	chr_007
TTHERM_00530100	22.9084696624559	131.855386240193	0.17373935427048	hypothetical_protein	chr_007
TTHERM_00530110	100.83187883159	431.691575302942	0.233573886080196	hypothetical_protein	chr_007
TTHERM_00530120	NaN	NaN	NaN	hypothetical_protein	chr_007
TTHERM_00530127	29.5479554066189	88.7584170632822	0.332903136223712	hypothetical_protein	chr_007
TTHERM_00530128	93.6767499332661	284.280323926727	0.329522453891009	hypothetical_protein	chr_007
TTHERM_00530129	0	34.0443373493975	0	conserved_hypothetical_protein	chr_007
TTHERM_00530130	0	97.1512792568374	0	hypothetical_protein	chr_007
TTHERM_00530140	16.6924875355623	198.770125223613	0.0839788550557261	NaNDdependent_glycerol3phosphate_dehydrogeNaNse_Cterminus_family_protein	chr_007
TTHERM_00530150	10.4404954527701	148.642983230361	0.0702387373145616	Peptidase_family_M48_containing_protein	chr_007
TTHERM_00530160	0.822990611403709	17.548828125	0.0468971834211128	hypothetical_protein	chr_007
TTHERM_00530170	NaN	NaN	NaN	hypothetical_protein	chr_007
TTHERM_00530180	14.080135734795	162.323640280021	0.0867411284672134	hypothetical_protein	chr_007
TTHERM_00530190	58.4062277587937	305.932765169409	0.190911972852764	hypothetical_protein	chr_007
TTHERM_00530200	9.89580577718991	351.469331412795	0.0281555313444046	hypothetical_protein	chr_007
TTHERM_00530208	0	199.99427672056	0	Glucose_transporter_family_protein	chr_007
TTHERM_00530210	0.418026210216635	4.93578947368421	0.0846928768833021	major_facilitator_superfamily_protein	chr_007
TTHERM_00530220	63.154342588099	529.108258088788	0.119359963906481	hypothetical_protein	chr_007
TTHERM_00530230	16.7070720828084	336.742405382674	0.0496138051393392	Protein_phosphatase_2C_containing_protein	chr_007
TTHERM_00530240	86.709046536507	474.942425426598	0.182567490067083	Thioredoxin_family_protein	chr_007
TTHERM_00530249	6.60284785367804	386.613687824118	0.017078670677283	hypothetical_protein	chr_007
TTHERM_00530250	76.5449783526644	388.624151967435	0.19696402800791	aldehyde_dehydrogeNaNse	chr_007
TTHERM_00530260	5.43073962297161	537.759240069084	0.0100988308862418	hypothetical_protein	chr_007
TTHERM_00530270	2.51911276183445	294.398800133318	0.00855680376650202	hypothetical_protein	chr_007
TTHERM_00530280	12.4750861585997	38.6420193428904	0.322837325034747	hypothetical_protein	chr_007
TTHERM_00530350	0	195.776318034465	0	CPSF_A_subunit_region_family_protein	chr_007
TTHERM_00530360	19.4296784146196	135.967738748085	0.142899180302012	Inositol_1_3_4trisphosphate_5_6kiNaNse_family_protein	chr_007
TTHERM_00530370	11.9783370331777	395.534937324366	0.0302838912643378	hypothetical_protein	chr_007
TTHERM_00530380	12.2022087191358	349.705828277256	0.034892780538566	regulator_of_chromosome_condensation_putative	chr_007
TTHERM_00530400	11.2270193247769	70.5778655794208	0.159072808912635	hypothetical_protein	chr_007
TTHERM_00530410	16.6554762903902	12.5442477876106	1.32773814519513	hypothetical_protein	chr_007
TTHERM_00530420	109.93386322167	211.809884443625	0.519021402190179	cyclic_nucleotidebinding_domain_containing_protein	chr_007
TTHERM_00530430	21.0280213495996	10.4408688656476	2.01401067479984	hypothetical_protein	chr_007
TTHERM_00530440	2.48675566513649	51.0883764329512	0.0486755665136498	hypothetical_protein	chr_007
TTHERM_00530450	2.49565086982603	80.5615733736762	0.0309781793641271	enoylCoA_hydratase_isomerase_family_protein	chr_007
TTHERM_00530470	9.99753250758916	520.513872409589	0.0192070433422034	hypothetical_protein	chr_007
TTHERM_00530480	92.345267120065	565.885893006345	0.163187081108292	hypothetical_protein	chr_007
TTHERM_00530490	45.6499989129725	343.75478010503	0.132798150178521	hypothetical_protein	chr_007
TTHERM_00530500	108.876751083732	736.17443581206	0.147895316364297	hypothetical_protein	chr_007
TTHERM_00530510	2.55373802865698	83.0126921701823	0.0307632238142767	enoylCoA_hydratase_isomerase_family_protein	chr_007
TTHERM_00530520	19.1486896551724	107.068736141906	0.178844827586206	Tubulintyrosine_ligase_family_protein	chr_007
TTHERM_00530530	10.0171085969445	135.739329419958	0.0737966559857756	hypothetical_protein	chr_007
TTHERM_00530540	0	38.1176470588235	0	hypothetical_protein	chr_007
TTHERM_00530550	2.4752325673849	69.4462104734816	0.0356424425538681	hypothetical_protein	chr_007
TTHERM_00530560	0.851747286529895	27.6122033898305	0.0308467699772047	hypothetical_protein	chr_007
TTHERM_00530570	NaN	NaN	NaN	hypothetical_protein	chr_007
TTHERM_00530580	21.2984715981669	139.482048150171	0.152696865873637	hypothetical_protein	chr_007
TTHERM_00530590	5.06871578661045	75.8849580045813	0.0667947366631532	hypothetical_protein	chr_007
TTHERM_00530600	10.8310472170931	146.790599419065	0.0737857005827198	Protein_kiNaNse_domain_containing_protein	chr_007
TTHERM_00530610	17.4904858987427	60.1308347529812	0.290873824895231	hypothetical_protein	chr_007
TTHERM_00530620	5.05128750798042	28.8291497975708	0.175214584663403	hypothetical_protein	chr_007
TTHERM_00530630	23.9946821545851	187.028866188951	0.128294004254636	hypothetical_protein	chr_007
TTHERM_00530640	8.34302102271272	89.5839103869653	0.0931307975581142	hypothetical_protein	chr_007
TTHERM_00530650	0	20.042216358839	0	hypothetical_protein	chr_007
TTHERM_00530659	81.0419950096564	266.55165337711	0.304038613090125	hypothetical_protein	chr_007
TTHERM_00530660	23.1718691237307	62.7251308900523	0.369419223123623	Papain_family_cysteine_protease_containing_protein	chr_007
TTHERM_00530670	246.330553927975	706.073400290569	0.348873861876971	hypothetical_protein	chr_007
TTHERM_00530680	82.8715944611388	1252.53464551114	0.0661631155338779	hypothetical_protein	chr_007
TTHERM_00530690	5.04369080354414	99.8727556596409	0.0505011679134265	Zinc_knuckle_family_protein	chr_007
TTHERM_00530700	27.2126292260407	476.807389937106	0.05707258276687	hypothetical_protein	chr_007
TTHERM_00530710	12.6077659614729	53.1816994412597	0.237069632861178	hypothetical_protein	chr_007
TTHERM_00530720	23.1453392592592	172.263386682473	0.134360177777777	Nucleoporin_autopeptidase	chr_007
TTHERM_00530730	4.24560578197836	186.155168372529	0.0228068112161256	Mitochondrial_carrier_protein	chr_007
TTHERM_00530740	0	20.1098574821852	0	hypothetical_protein	chr_007
TTHERM_00530750	7.89818576909582	138.697098701391	0.0569455730728748	pyruvate_dehydrogeNaNse_complex_dihydrolipoamide_acetyltransferase_family_protein	chr_007
TTHERM_00530760	11.5750915750915	382.091503267973	0.0302940302940302	hypothetical_protein	chr_007
TTHERM_00530770	111.997775615181	176.689154125583	0.633868989692359	hypothetical_protein	chr_007
TTHERM_00530780	9.93769277779775	206.85439919259	0.0480419696974648	hypothetical_protein	chr_007
TTHERM_00530790	0.419892793329362	21.0206422018348	0.0199752599990837	preprotein_translocase_SecY_subunit_containing_protein	chr_007
TTHERM_00530800	9.98402453830915	194.57871682556	0.0513109794390299	hypothetical_protein	chr_007
TTHERM_00530810	2.55460177651713	52.2034993270524	0.0489354508691585	hypothetical_protein	chr_007
TTHERM_000293349	2.52331750907567	80.3628601921024	0.0313990505445406	kiNaNse_domain_protein	chr_008
TTHERM_000293459	5.11901368545769	176.883623864473	0.0289400091066646	nucleoporin_putative	chr_008
TTHERM_000294699	12.2665406427221	10.8240200166805	1.13327032136105	hypothetical_protein	chr_008
TTHERM_000294829	25.0453463690744	153.885517593064	0.162753108679819	transmembrane_protein_putative	chr_008
TTHERM_000294949	NaN	NaN	NaN	hypothetical_protein	chr_008
TTHERM_000295569	NaN	NaN	NaN	hypothetical_protein	chr_008
TTHERM_000295859	245.207762026493	348.288810393342	0.704035716075879	hypothetical_protein	chr_008
TTHERM_000297069	0	19.8305084745762	0	hypothetical_protein	chr_008
TTHERM_00293270	5.04043701504289	19.3781533804238	0.260109253760724	Cyclin_NtermiNaNl_domain_containing_protein	chr_008
TTHERM_00293280	NaN	NaN	NaN	hypothetical_protein	chr_008
TTHERM_00293290	28.3093492882961	321.696184281115	0.0880002644468978	hypothetical_protein	chr_008
TTHERM_00293300	7.40562343174729	375.824557891224	0.019705001379635	hypothetical_protein	chr_008
TTHERM_00293310	2.47191980166001	199.044312471448	0.0124189421489478	Protein_kiNaNse_domain_containing_protein	chr_008
TTHERM_00293330	0	64.8467050393515	0	hypothetical_protein	chr_008
TTHERM_00293340	26.4035472578763	157.96327572663	0.167149909600318	hypothetical_protein	chr_008
TTHERM_00293350	0	202.541653988924	0	3prime5primecyclic_nucleotide_phosphodiesterase_family_protein	chr_008
TTHERM_00293360	13.7566276366583	693.663234042553	0.0198318535011392	Dopey_NtermiNaNl_domain_containing_protein	chr_008
TTHERM_00293370	0	31.1933058452583	0	hypothetical_protein	chr_008
TTHERM_00293380	30.0856255140272	271.845687331536	0.110671704264837	hypothetical_protein	chr_008
TTHERM_00293400	27.0913049836694	102.874455834854	0.26334336122428	hypothetical_protein	chr_008
TTHERM_00293410	27.9476733580605	112.898367012154	0.247547188659086	hypothetical_protein	chr_008
TTHERM_00293420	6.5857277191516	14.0226918798665	0.469647894681851	hypothetical_protein	chr_008
TTHERM_00293430	0	111.283178074794	0	CDPalcohol_phosphatidyltransferase_family_protein	chr_008
TTHERM_00293440	20.6935825936689	299.764304291287	0.069032844462897	Zinc_finger_motif_C2HC5type_family_protein	chr_008
TTHERM_00293450	NaN	NaN	NaN	hypothetical_protein	chr_008
TTHERM_00293460	9.95140395574321	144.489020114412	0.0688730807909368	Myotubularinrelated_family_protein	chr_008
TTHERM_00294470	22.1893984033837	190.676146216272	0.11637217787177	hypothetical_protein	chr_008
TTHERM_00294480	9.1198109026444	71.4687689508793	0.127605540665076	hypothetical_protein	chr_008
TTHERM_00294490	15.3196231306467	92.2973634519896	0.165981156532337	oxidoreductase_zincbinding_dehydrogeNaNse_family_protein	chr_008
TTHERM_00294500	41.6802164874218	279.636372069293	0.149051484894438	hypothetical_protein	chr_008
TTHERM_00294510	7.33265733209639	88.0365225837785	0.0832910832560246	hypothetical_protein	chr_008
TTHERM_00294520	22.095664274605	325.491785585801	0.0678839382531221	hypothetical_protein	chr_008
TTHERM_00294530	NaN	NaN	NaN	hypothetical_protein	chr_008
TTHERM_00294550	12.5492681947129	206.753163622039	0.0606968617788792	hypothetical_protein	chr_008
TTHERM_00294560	2.50866286180187	9.86375475856541	0.254331430900937	hypothetical_protein	chr_008
TTHERM_00294580	11.2512432705514	143.270007573845	0.0785317419959811	UBX_domain_containing_protein	chr_008
TTHERM_00294590	69.1641874439934	526.742191948375	0.131305576999937	hypothetical_protein	chr_008
TTHERM_00294600	54.5837006196431	175.349425287356	0.311285312342446	hypothetical_protein	chr_008
TTHERM_00294610	5.11910996792537	51.8417146654851	0.0987449971698861	DegT_DnrJ_EryC1_StrS_aminotransferase_family_protein	chr_008
TTHERM_00294620	NaN	NaN	NaN	hypothetical_protein	chr_008
TTHERM_00294630	13.9851613176749	84.380503714441	0.165739249021353	hypothetical_protein	chr_008
TTHERM_00294640	0	10.1321196358907	0	NaNDHubiquinone_oxidoreductase_23_kDa_subunit_mitochondrial_precursor_putative	chr_008
TTHERM_00294650	7.37241185164332	121.762284237408	0.0605475816901466	Protein_kiNaNse_domain_containing_protein	chr_008
TTHERM_00294660	15.6706377014716	100.855054432348	0.155377812145083	conserved_hypothetical_protein	chr_008
TTHERM_00294670	26.054413847975	248.241030221825	0.104956113921591	conserved_hypothetical_protein	chr_008
TTHERM_00294680	0	38.2776801405975	0	hypothetical_protein	chr_008
TTHERM_00294690	11.5757416183956	137.658447488584	0.0840903106898367	Poly_ADPribose_glycohydrolase_PARG	chr_008
TTHERM_00294700	4.16387505658669	56.8190406976744	0.0732830932282374	fumarylacetoacetate_hydrolase_family_protein	chr_008
TTHERM_00294720	0	29.0104384133611	0	hypothetical_protein	chr_008
TTHERM_00294730	NaN	NaN	NaN	PRP38_family_protein	chr_008
TTHERM_00294740	0	311.354809006947	0	hypothetical_protein	chr_008
TTHERM_00294750	6.73805616255769	60.7583998898375	0.110899170728238	hypothetical_protein	chr_008
TTHERM_00294760	40.2520601066408	242.265037593984	0.166148861207533	phospholipidtranslocating_Ptype_ATPase_flippase_family_protein	chr_008
TTHERM_00294770	25.690674654858	81.8173051165282	0.31400049926196	Protein_kiNaNse_domain_containing_protein	chr_008
TTHERM_00294780	19.2739781911198	247.814320648676	0.0777758853510503	hypothetical_protein	chr_008
TTHERM_00294790	4.99282512161259	147.514602903501	0.0338463109640658	hypothetical_protein	chr_008
TTHERM_00294800	19.2485979561316	72.1056677444939	0.266949860645336	Nucleotidyl_transferase_family_protein	chr_008
TTHERM_00294810	108.899469073907	861.791357162206	0.126364076604924	SMC_family_CtermiNaNl_domain_containing_protein	chr_008
TTHERM_00294820	79.2734490647288	45.2263926124516	1.75281388776746	hypothetical_protein	chr_008
TTHERM_00294830	49.2124396721592	481.541785105173	0.102197651780957	hypothetical_protein	chr_008
TTHERM_00294840	18.3003073843734	97.369544831566	0.187946933674488	Spermine_spermidine_synthase_family_protein	chr_008
TTHERM_00294850	28.2056013641353	210.479376762414	0.134006484616178	hypothetical_protein	chr_008
TTHERM_00294860	11.7736182756079	28.9481397970687	0.40671415704577	hypothetical_protein	chr_008
TTHERM_00294870	18.8659379251643	169.174775711871	0.111517440148972	hypothetical_protein	chr_008
TTHERM_00294880	17.4536816447939	104.442000669867	0.167113627973899	hypothetical_protein	chr_008
TTHERM_00294890	36.0150914021695	163.368761326345	0.220452742065086	hypothetical_protein	chr_008
TTHERM_00294900	26.8506879989345	120.042486079371	0.223676540497344	hypothetical_protein	chr_008
TTHERM_00294910	2.47569173490781	310.529409439481	0.00797248717722596	hypothetical_protein	chr_008
TTHERM_00294920	2.46402462485571	7.08015478164731	0.348018468641785	NLI_interacting_factorlike_phosphatase_family_protein	chr_008
TTHERM_00294930	4.90524067151183	108.374288206022	0.0452620335755915	hypothetical_protein	chr_008
TTHERM_00294940	4.19729987887859	181.371832377189	0.0231419610413908	Ras_family_protein	chr_008
TTHERM_00294950	94.68448165937	726.893932219441	0.130259006799338	hypothetical_protein	chr_008
TTHERM_00294960	9.03523693803159	24.7748691099476	0.364693629578198	hypothetical_protein	chr_008
TTHERM_00294980	9.10927292780181	73.5195305657733	0.123902762404777	hypothetical_protein	chr_008
TTHERM_00294990	24.2131386102593	102.546072274271	0.236119610173839	hypothetical_protein	chr_008
TTHERM_00295000	20.3028607951629	371.666711458353	0.0546265247040774	hypothetical_protein	chr_008
TTHERM_00295010	26.868296007421	95.6632731628026	0.280863231197365	hypothetical_protein	chr_008
TTHERM_00295020	34.171672404952	196.551496962155	0.173856078092	RING_finger_related_protein	chr_008
TTHERM_00295030	9.16351841251669	46.7308868501529	0.196091258483931	Ras_family_protein	chr_008
TTHERM_00295040	NaN	NaN	NaN	ATPase_histidine_kiNaNse_DNaN_gyrase_B_and_HSP90like_domain_containing_protein	chr_008
TTHERM_00295050	18.2946827770607	415.1751727331	0.0440649730007378	ATPase_AAA_family_protein	chr_008
TTHERM_00295060	4.91057237702444	61.1188687582854	0.0803446215021568	Gpatch_domain_containing_protein	chr_008
TTHERM_00295070	2.50668036998972	112.137931034482	0.0223535457348407	hypothetical_protein	chr_008
TTHERM_00295080	15.2740515933232	27.9911012235817	0.545675265553869	rieske_ironsulfur_protein_Ubiquinolcytochrome_c_reductase_ironsulfur_subunit	chr_008
TTHERM_00295090	70.7238067606729	1051.51371574386	0.0672590435119918	Protein_kiNaNse_domain_containing_protein	chr_008
TTHERM_00295100	18.5328827968287	317.971849167704	0.0582846652788251	CLN3_protein	chr_008
TTHERM_00295110	16.7056819759308	146.588551671148	0.113963074097408	hypothetical_protein	chr_008
TTHERM_00295120	48.2646639776854	437.489783544534	0.110321808172629	Vacuolar_protein_sortingassociated_protein_35_containing_protein	chr_008
TTHERM_00295130	45.2635642534377	221.134389406911	0.204688037780264	hypothetical_protein	chr_008
TTHERM_00295140	48.1205436783236	43.8096203815197	1.09840129312379	hypothetical_protein	chr_008
TTHERM_00295150	22.7897637268244	107.392014685635	0.212210971118626	hypothetical_protein	chr_008
TTHERM_00295160	NaN	NaN	NaN	hypothetical_protein	chr_008
TTHERM_00295170	5.07159172485805	56.7931790499391	0.089299310404838	Thioredoxindependent_peroxide_reductase_mitochondrial_precursor_putative	chr_008
TTHERM_00295180	21.5976886021365	395.046754966887	0.0546712213949126	hypothetical_protein	chr_008
TTHERM_00295190	0	5.26688632619439	0	hypothetical_protein	chr_008
TTHERM_00295200	4.97067701595515	20.48334073745	0.242669253988788	hypothetical_protein	chr_008
TTHERM_00295210	18.3543901098258	149.314804046982	0.122924114771972	conserved_hypothetical_protein	chr_008
TTHERM_00295220	30.447785996982	1332.49106567329	0.0228502740328671	Zinc_finger_C2H2_type_family_protein	chr_008
TTHERM_00295230	24.9014012005965	362.406560820411	0.0687112317840632	Protein_kiNaNse_domain_containing_protein	chr_008
TTHERM_00295240	10.0939312421333	228.173400594031	0.0442379839887321	Transmembrane_amino_acid_transporter_protein	chr_008
TTHERM_00295250	2.06986383338927	167.698479729729	0.0123427704098758	EF_hand_family_protein	chr_008
TTHERM_00295260	4.2094861660079	57.6541353383458	0.0730127360562143	Mpv17_PMP22_family_protein	chr_008
TTHERM_00295270	90.5644852273873	157.675735988327	0.574371729801799	hypothetical_protein	chr_008
TTHERM_00295280	48.1016718074665	331.188763672522	0.145239443736168	hypothetical_protein	chr_008
TTHERM_00295290	10.703384539921	220.718910841773	0.0484932826965334	hypothetical_protein	chr_008
TTHERM_00295300	43.0520428015564	260.207188160676	0.165452934278556	hypothetical_protein	chr_008
TTHERM_00295310	2.44718215340274	134.987109819284	0.0181290062190303	hypothetical_protein	chr_008
TTHERM_00295320	74.7854006827137	348.431140742777	0.214634663604659	hypothetical_protein	chr_008
TTHERM_00295330	121.512716113153	68.3685195082843	1.7773196931437	polyadenylatebinding_like_protein	chr_008
TTHERM_00295340	14.4870520740397	75.3360739979445	0.192299005048166	polyadenylatebinding_protein_2	chr_008
TTHERM_00295350	47.7543580318334	419.741206606514	0.113770955246242	hypothetical_protein	chr_008
TTHERM_00295360	86.2565191203911	349.894222369135	0.246521701719873	hypothetical_protein	chr_008
TTHERM_00295370	45.7381955036806	285.710504272072	0.160085803006128	Kinesin_motor_domain_containing_protein	chr_008
TTHERM_00295380	0	21.6034236804564	0	hypothetical_protein	chr_008
TTHERM_00295390	15.8715733607659	102.346978377379	0.155076130359641	Proline_dehydrogeNaNse_family_protein	chr_008
TTHERM_00295400	0	123.408688995215	0	glucoseinhibited_division_protein_A_containing_protein	chr_008
TTHERM_00295410	13.290654283108	180.653800775324	0.0735697462553659	conserved_hypothetical_protein	chr_008
TTHERM_00295420	7.55955981723405	129.259717751918	0.0584834931462771	hypothetical_protein	chr_008
TTHERM_00295430	2.49840853772701	30.0766341096919	0.0830680896211695	hypothetical_protein	chr_008
TTHERM_00295440	16.7896550717018	89.6025051124744	0.187379304302111	hypothetical_protein	chr_008
TTHERM_00295470	NaN	NaN	NaN	hypothetical_protein	chr_008
TTHERM_00295480	31.9932068085433	380.794816294816	0.0840169178767752	hypothetical_protein	chr_008
TTHERM_00295490	NaN	NaN	NaN	lysosomal_acid_alphaglucosidase_precursor	chr_008
TTHERM_00295500	NaN	NaN	NaN	Glycosyl_hydrolases_family_31_protein	chr_008
TTHERM_00295510	53.2250241761511	657.014579340923	0.081010415673794	von_Willebrand_factor_type_A_domain_containing_protein	chr_008
TTHERM_00295520	4.1310250310302	43.156032200551	0.0957230037236243	Armadillo_betacatenin_repeat_family_protein	chr_008
TTHERM_00295530	47.0952978592923	341.746879189632	0.137807543322611	hypothetical_protein	chr_008
TTHERM_00295540	NaN	NaN	NaN	cyclic_nucleotidebinding_domain_containing_protein	chr_008
TTHERM_00295550	73.5787922101125	117.767471143756	0.624780268231252	hypothetical_protein	chr_008
TTHERM_00295560	0	113.090658710121	0	Zinc_finger_C2H2_type_family_protein	chr_008
TTHERM_00295570	11.4894280845753	134.996623552023	0.0851090033384995	hypothetical_protein	chr_008
TTHERM_00295580	26.4654309720867	67.0389822748381	0.394776741442568	hypothetical_protein	chr_008
TTHERM_00295590	2.48951746495431	257.673240666618	0.00966152891357193	hypothetical_protein	chr_008
TTHERM_00295600	4.85279267290304	41.730126675234	0.116289909941324	TranscriptioNaNl_regulator_cudA_putative	chr_008
TTHERM_00295610	16.6169949843715	134.946871310507	0.123137311913934	Protein_kiNaNse_domain_containing_protein	chr_008
TTHERM_00295620	22.3195089964853	170.515629781838	0.130894212014707	hypothetical_protein	chr_008
TTHERM_00295630	11.7476788640087	126.510330266928	0.0928594434875155	Dual_specificity_phosphatase_catalytic_domain_containing_protein	chr_008
TTHERM_00295640	6.65666474321985	10.060465116279	0.661665704943258	Mov34_MPN_PAD1_family_protein	chr_008
TTHERM_00295650	0	338.066957735389	0	Protein_kiNaNse_domain_containing_protein	chr_008
TTHERM_00295660	6.61254612546125	20.676923076923	0.31980319803198	hypothetical_protein	chr_008
TTHERM_00295670	12.4593021939457	74.3041797090775	0.167679695041752	probable_embryoabundant_protein_putative	chr_008
TTHERM_00295679	2.50110597225015	49.9117174959871	0.050110597225015	hypothetical_protein	chr_008
TTHERM_00295680	85.8989300726022	277.485725161781	0.309561618070698	hypothetical_protein	chr_008
TTHERM_00295690	2.06446235065295	19.0291036088475	0.108489731996261	hypothetical_protein	chr_008
TTHERM_00295700	2.56048419050637	155.3236718391	0.0164848291325405	alcohol_dehydrogeNaNse_family_protein	chr_008
TTHERM_00295710	4.17554858934169	36.3573200992555	0.11484753491023	hypothetical_protein	chr_008
TTHERM_00295720	0	57.4373215676096	0	hypothetical_protein	chr_008
TTHERM_00295730	43.716615753873	229.448442349695	0.190529145921356	hypothetical_protein	chr_008
TTHERM_00295740	11.6767215683602	147.824163896614	0.0789906146638294	Protein_kiNaNse_domain_containing_protein	chr_008
TTHERM_00295750	24.1910136117351	208.527228860294	0.116008896027397	AT_hook_motif_family_protein	chr_008
TTHERM_00295760	NaN	NaN	NaN	Protein_kiNaNse_domain_containing_protein	chr_008
TTHERM_00295770	17.4387696025373	185.944865751178	0.093784625523745	hypothetical_protein	chr_008
TTHERM_00295780	4.53023400786419	153.881298992161	0.0294397957226431	hypothetical_protein	chr_008
TTHERM_00295790	NaN	NaN	NaN	hypothetical_protein	chr_008
TTHERM_00295800	27.3377289842868	421.6786501648	0.0648307164083425	Tubulintyrosine_ligase_family_protein	chr_008
TTHERM_00295810	2.06050280038426	106.381529492981	0.0193689901828324	hypothetical_protein	chr_008
TTHERM_00295820	0	11.3998982878453	0	hypothetical_protein	chr_008
TTHERM_00295830	8.91725332282045	122.477818331362	0.0728070882083717	major_facilitator_superfamily_protein	chr_008
TTHERM_00295840	54.0661836271223	365.232805483337	0.148032112163563	TPR_Domain_containing_protein	chr_008
TTHERM_00295850	NaN	NaN	NaN	hypothetical_protein	chr_008
TTHERM_00295860	71.5762422499775	284.697120921305	0.251411893518102	hypothetical_protein	chr_008
TTHERM_00295870	135.430039022059	491.053119209388	0.275795089623106	hypothetical_protein	chr_008
TTHERM_00295880	26.4506560182544	92.2021978021977	0.286876632539706	major_facilitator_superfamily_protein	chr_008
TTHERM_00295890	0	87.883103397122	0	major_facilitator_superfamily_protein	chr_008
TTHERM_00295900	32.144420131291	87.1913580246913	0.368665207877461	hypothetical_protein	chr_008
TTHERM_00295910	26.0808429750631	236.224111704824	0.11040720097046	hypothetical_protein	chr_008
TTHERM_00295920	5.01212106189425	300.427181295715	0.0166833142070481	MutS_domain_III_family_protein	chr_008
TTHERM_00295930	25.2247669121005	147.83191331728	0.170631403910483	hypothetical_protein	chr_008
TTHERM_00295950	5.05672906291144	153.12849404117	0.0330227832159826	Protein_kiNaNse_domain_containing_protein	chr_008
TTHERM_00295960	28.6326125303761	132.16743061502	0.216638943476004	Kelch_motif_family_protein	chr_008
TTHERM_00295970	39.0656111632899	106.893581466008	0.365462646377066	hypothetical_protein	chr_008
TTHERM_00295980	23.4110006122482	136.223592302209	0.171857166710971	hypothetical_protein	chr_008
TTHERM_00295990	27.5276180448691	101.260294947215	0.271850067780452	hypothetical_protein	chr_008
TTHERM_00296000	16.6679876207729	819.740139211136	0.0203332578502415	cation_channel_family_protein	chr_008
TTHERM_00296010	296.562750258299	808.56957657975	0.366774559479173	hypothetical_protein	chr_008
TTHERM_00296020	NaN	NaN	NaN	hypothetical_protein	chr_008
TTHERM_00297030	51.2503855267612	119.996389348578	0.427099396948383	hypothetical_protein	chr_008
TTHERM_00297040	262.485707536026	833.899413977083	0.314769027458795	hypothetical_protein	chr_008
TTHERM_00297050	541.160922859618	1821.01527272727	0.297175389445877	hypothetical_protein	chr_008
TTHERM_00297060	NaN	NaN	NaN	hypothetical_protein	chr_008
TTHERM_00297070	NaN	NaN	NaN	hypothetical_protein	chr_008
TTHERM_00297090	292.765387411003	1556.28645042959	0.188117931201025	hypothetical_protein	chr_008
TTHERM_00297100	12.3587261941929	104.791528788881	0.117936309709647	hypothetical_protein	chr_008
TTHERM_00297110	28.4287361160838	396.346339575917	0.0717270055944053	hypothetical_protein	chr_008
TTHERM_00297120	0	67.6788553259141	0	hypothetical_protein	chr_008
TTHERM_00297130	21.3389820553882	156.265193744599	0.136556206433691	hypothetical_protein	chr_008
TTHERM_00297140	NaN	NaN	NaN	Ribosomal_protein_L14p_L23e_containing_protein	chr_008
TTHERM_00297150	13.3982319417228	124.259112149532	0.107824945068008	amine_oxidase_flavincontaining_family_protein	chr_008
TTHERM_00297160	103.280563852955	629.952209309551	0.163949839887305	SCF_complex	chr_008
TTHERM_00297170	0	10.1694915254237	0	hypothetical_protein	chr_008
TTHERM_00297180	30.0468188696624	322.986890896746	0.0930279826101919	Bbox_zinc_finger_family_protein	chr_008
TTHERM_00297190	NaN	NaN	NaN	hypothetical_protein	chr_008
TTHERM_00297199	5.00785870533905	19.8752411575562	0.251964676334764	serinethreonine_protein_kiNaNse	chr_008
TTHERM_00297200	0	307.60634095634	0	Kinesin_motor_domain_containing_protein	chr_008
TTHERM_000564359	NaN	NaN	NaN	transmembrane_protein_putative	chr_009
TTHERM_000564499	2.52	6.46153846153846	0.39	hypothetical_protein	chr_009
TTHERM_000564529	10.0209723546234	19.8339622641509	0.505243088655862	hypothetical_protein	chr_009
TTHERM_000566758	NaN	NaN	NaN	hypothetical_protein	chr_009
TTHERM_00563830	NaN	NaN	NaN	hypothetical_protein	chr_009
TTHERM_00563840	6.62854288924959	44.3537275064267	0.149447256451876	hypothetical_protein	chr_009
TTHERM_00563850	39.9454418203421	326.785316289741	0.122237566466801	hypothetical_protein	chr_009
TTHERM_00563860	0	66.9259589652096	0	hypothetical_protein	chr_009
TTHERM_00563870	6.60434555364742	145.491658181248	0.0453932935826462	TPR_Domain_containing_protein	chr_009
TTHERM_00563880	7.43459650898052	221.114054763214	0.0336233556792309	hypothetical_protein	chr_009
TTHERM_00563890	0	82.8105283530094	0	Sodium_hydrogen_exchanger_family_protein	chr_009
TTHERM_00563900	9.96953744963128	134.983131211817	0.0738576543611731	SET_domain_containing_protein	chr_009
TTHERM_00563910	2.48077408498106	58.4795239761988	0.0424212427924472	hypothetical_protein	chr_009
TTHERM_00563920	34.4447416556851	245.408527366192	0.140356743204312	hypothetical_protein	chr_009
TTHERM_00563930	367.061514833304	3490.9712141353	0.105145958622355	Leucine_Rich_Repeat_family_protein	chr_009
TTHERM_00563940	15.9541984732824	25.8823529411764	0.616412213740458	arrestin_domain_protein	chr_009
TTHERM_00563950	NaN	NaN	NaN	arrestin_domain_protein	chr_009
TTHERM_00563960	7.64828897338403	123.737024221453	0.0618108365019011	sigNaNl_peptidase_I_family_protein	chr_009
TTHERM_00563970	23.3470218056941	250.63773152427	0.0931504672648752	Ubiquitin_interaction_motif_family_protein	chr_009
TTHERM_00563980	5.05664492586456	81.3546363925055	0.0621555838743861	hypothetical_protein	chr_009
TTHERM_00563990	56.054122370084	115.027978623074	0.487308592579576	HMG_box_family_protein	chr_009
TTHERM_00564010	72.97756636664	786.244432333341	0.0928179117912023	hypothetical_protein	chr_009
TTHERM_00564020	10.6122448979591	40	0.265306122448979	hypothetical_protein	chr_009
TTHERM_00564030	23.1650972307349	164.787052023121	0.140575955127133	hypothetical_protein	chr_009
TTHERM_00564040	30.0441341478618	9.94158415841584	3.02206707393093	hypothetical_protein	chr_009
TTHERM_00564050	27.5574410148272	196.693374523465	0.140103554995644	hypothetical_protein	chr_009
TTHERM_00564060	4.99575813025035	90.3067156698964	0.0553198961250196	hypothetical_protein	chr_009
TTHERM_00564070	4.49215872013472	36.2786348761103	0.123823808020208	hypothetical_protein	chr_009
TTHERM_00564080	2.44913151364764	21.8121546961325	0.11228287841191	Erv1_Alr_family_protein	chr_009
TTHERM_00564090	12.0963267519089	169.27269458925	0.071460590742419	Dpy30_motif_family_protein	chr_009
TTHERM_00564100	7.48868868448928	254.873229910808	0.0293820135096569	Tubulintyrosine_ligase_family_protein	chr_009
TTHERM_00564110	6.595522781143	250.822167816603	0.0262956134960348	hypothetical_protein	chr_009
TTHERM_00564120	7.63413676689958	196.209858748919	0.0389080182595139	ABC_transporter_Nterminus_family_protein	chr_009
TTHERM_00564130	0	49.5238095238095	0	hypothetical_protein	chr_009
TTHERM_00564140	27.3868476283755	166.193915409349	0.164788509620941	hypothetical_protein	chr_009
TTHERM_00564150	34.4116725614021	196.791292001893	0.174863797129148	hypothetical_protein	chr_009
TTHERM_00564160	6.20549287634746	202.475455966649	0.0306481239749355	hypothetical_protein	chr_009
TTHERM_00564170	7.52025063224248	286.909623597179	0.0262112177972841	TPR_Domain_containing_protein	chr_009
TTHERM_00564180	33.7900420165158	252.138174011175	0.134013987168076	hypothetical_protein	chr_009
TTHERM_00564190	9.99123957933832	107.042089043873	0.093339355281484	Proteintyrosine_phosphatase_containing_protein	chr_009
TTHERM_00564200	4.91928337507224	17.8373847443419	0.275785012521672	hypothetical_protein	chr_009
TTHERM_00564230	18.3315391817281	96.7045254799167	0.189562371468698	Protein_kiNaNse_domain_containing_protein	chr_009
TTHERM_00564240	0	118.860290670417	0	Proteintyrosine_phosphatase_containing_protein	chr_009
TTHERM_00564250	19.871333681618	236.11536088834	0.0841594278612615	GTPase_activating_protein_for_Arf_containing_protein	chr_009
TTHERM_00564260	0	27.8319327731092	0	hypothetical_protein	chr_009
TTHERM_00564270	NaN	NaN	NaN	cation_channel_family_protein	chr_009
TTHERM_00564280	10.1385532042062	50.569032979318	0.200489362894338	ribosomal_protein_L4_L1_family_protein	chr_009
TTHERM_00564290	13.9358090602182	71.3977024070021	0.195185679516369	Endonuclease_Exonuclease_phosphatase_family_protein	chr_009
TTHERM_00564300	26.6569388816808	367.202672493909	0.0725946211138291	hypothetical_protein	chr_009
TTHERM_00564310	9.89274547829184	195.128805620608	0.0506985395971029	Vps52_Sac2_family_protein	chr_009
TTHERM_00564320	0	124.231029237789	0	cation_diffusion_facilitator_family_transporter_containing_protein	chr_009
TTHERM_00564330	45.1384879554051	259.299585330389	0.174078519631612	hypothetical_protein	chr_009
TTHERM_00564360	42.1815879957991	311.458457536176	0.135432469323455	hypothetical_protein	chr_009
TTHERM_00564370	29.0701099599993	442.546358066712	0.0656882819847251	Protein_kiNaNse_domain_containing_protein	chr_009
TTHERM_00564380	NaN	NaN	NaN	Protein_kiNaNse_domain_containing_protein	chr_009
TTHERM_00564390	9.86178717356546	190.690076335877	0.0517163103768184	hypothetical_protein	chr_009
TTHERM_00564400	3.2816464617987	28.4596577017114	0.115308711587256	hypothetical_protein	chr_009
TTHERM_00564410	69.7716590039298	705.907532160078	0.0988396579229413	hypothetical_protein	chr_009
TTHERM_00564420	4.09352695052916	32.3090869846751	0.126698936199305	hypothetical_protein	chr_009
TTHERM_00564430	2.50551289201595	123.909445811762	0.0202205156806383	Kinesin_motor_domain_containing_protein	chr_009
TTHERM_00564440	72.4095120045001	366.725470724536	0.197448821488841	Papain_family_cysteine_protease_containing_protein	chr_009
TTHERM_00564450	5.0077146160699	9.93875554886765	0.503857308034952	hypothetical_protein	chr_009
TTHERM_00564460	0	9.51441278207873	0	hypothetical_protein	chr_009
TTHERM_00564470	0	9.94405594405594	0	hypothetical_protein	chr_009
TTHERM_00564480	11.4146139086241	142.59488372093	0.0800492528958016	hypothetical_protein	chr_009
TTHERM_00564490	19.8876716260823	160.287983198792	0.124074626364331	hypothetical_protein	chr_009
TTHERM_00564500	12.3899178484877	165.895815792363	0.0746849327652426	hypothetical_protein	chr_009
TTHERM_00564510	0	68.5752802868685	0	hypothetical_protein	chr_009
TTHERM_00564520	46.145768772348	300.222425600403	0.15370526928514	Peroxidase_family_protein	chr_009
TTHERM_00564530	0	431.778017677619	0	Kinesin_motor_domain_containing_protein	chr_009
TTHERM_00564540	8.70551586642299	170.144334583475	0.0511654759926898	hypothetical_protein	chr_009
TTHERM_00564551	0	135.242728084979	0	hypothetical_protein	chr_009
TTHERM_00565550	66.167471691507	429.631956615191	0.154009660298084	FHA_domain_containing_protein	chr_009
TTHERM_00565570	29.2478228366714	230.771970814102	0.126739060785817	hypothetical_protein	chr_009
TTHERM_00565580	17.4410608821656	168.95042429656	0.10323182646497	hypothetical_protein	chr_009
TTHERM_00565590	0	33.6169076342204	0	hypothetical_protein	chr_009
TTHERM_00565600	6.29790640007533	291.141475211608	0.0216317733345888	Dynein_heavy_chain_family_protein	chr_009
TTHERM_00565610	122.239732523949	410.15984405458	0.298029498245281	chromo_domain_protein	chr_009
TTHERM_00565620	43.8135749982512	117.108419689119	0.374128308746378	hypothetical_protein	chr_009
TTHERM_00565630	64.3647982218517	513.675098873218	0.125302547004985	hypothetical_protein	chr_009
TTHERM_00565640	NaN	NaN	NaN	hypothetical_protein	chr_009
TTHERM_00565650	18.3548198408984	76.5965059106601	0.239629988635604	hypothetical_protein	chr_009
TTHERM_00565661	2.42842430484037	18.8942307692307	0.128527291452111	conserved_hypothetical_protein	chr_009
TTHERM_00566660	6.74074873233358	122.929272281275	0.054834366194815	Aldose_1epimerase_family_protein	chr_009
TTHERM_00566670	67.9556960190205	347.729484732824	0.195426902240498	hypothetical_protein	chr_009
TTHERM_00566680	0	39.769015833592	0	1433_protein	chr_009
TTHERM_00566690	0	52.115625	0	hypothetical_protein	chr_009
TTHERM_00566700	7.99572039942938	3.20652173913043	2.49358059914408	hypothetical_protein	chr_009
TTHERM_00566710	2.46380789022298	173.529585798816	0.0141982007211117	hypothetical_protein	chr_009
TTHERM_00566720	21.2616905217026	229.495257578575	0.0926454461239705	hypothetical_protein	chr_009
TTHERM_00566729	41.9804529941048	84.1665565102445	0.498778312131554	hypothetical_protein	chr_009
TTHERM_00566730	49.3135461360743	97.1254362155874	0.507730498389875	hypothetical_protein	chr_009
TTHERM_00566750	68.7923081908324	272.600487210718	0.252355778578107	Protein_kiNaNse_domain_containing_protein	chr_009
TTHERM_00566760	12.7387891055917	130.629491603404	0.0975184772537212	hypothetical_protein	chr_009
TTHERM_00566770	22.5990646849099	48.6395366559975	0.464623354550877	hypothetical_protein	chr_009
TTHERM_00566780	0	111.99411022297	0	Actin_family_protein	chr_009
TTHERM_00566790	NaN	NaN	NaN	OTUlike_cysteine_protease_family_protein	chr_009
TTHERM_00566800	49.8247192566573	552.778584008453	0.0901350390519025	Zinc_carboxypeptidase_family_protein	chr_009
TTHERM_00566810	9.29893511911296	376.88974941356	0.0246728257629242	Radial_spoke_protein_3_containing_protein	chr_009
TTHERM_00566820	0	84.434899328859	0	hypothetical_protein	chr_009
TTHERM_00566830	168.105962277429	722.240789049919	0.232756117940342	hypothetical_protein	chr_009
TTHERM_00566840	41.339847068819	138.2256	0.299075186281116	hypothetical_protein	chr_009
TTHERM_00566850	11.1967165054236	348.296632412473	0.0321470708110775	zinc_finger_protein	chr_009
TTHERM_00566860	39.6126104782135	603.611971034552	0.0656259523983927	hypothetical_protein	chr_009
TTHERM_00566870	NaN	NaN	NaN	hypothetical_protein	chr_009
TTHERM_00566890	6.14538883567012	21.4613191408477	0.28634720891753	hypothetical_protein	chr_009
TTHERM_00566900	53.6827877896285	485.766099185788	0.110511597823743	hypothetical_protein	chr_009
TTHERM_00566910	33.8009408972784	435.515767913267	0.077611290767341	hypothetical_protein	chr_009
TTHERM_00566920	11.5200140449438	173.852753840389	0.0662630518669844	hypothetical_protein	chr_009
TTHERM_00566930	3.33422818791946	33.2975871313672	0.100134228187919	hypothetical_protein	chr_009
TTHERM_00566940	217.506481847236	384.4498418016	0.565760362464873	hypothetical_protein	chr_009
TTHERM_00566950	81.0717890151917	168.404845465866	0.481410073391409	hypothetical_protein	chr_009
TTHERM_00566960	2.49666262135922	33.5125229077581	0.0744993932038834	hypothetical_protein	chr_009
TTHERM_000492343	10.0702451954937	38.9142125480153	0.258780649436713	transmembrane_protein_putative	chr_010
TTHERM_000494659	12.5174916118292	188.943899163136	0.066249779258665	hypothetical_protein	chr_010
TTHERM_000494748	NaN	NaN	NaN	hypothetical_protein	chr_010
TTHERM_00492300	0	3.45975443383356	0	hypothetical_protein	chr_010
TTHERM_00492310	42.9294274300932	142.011173184357	0.302296125491215	CHORD_family_protein	chr_010
TTHERM_00492320	4.95642391947898	262.567124757542	0.0188767878844535	hypothetical_protein	chr_010
TTHERM_00492340	NaN	NaN	NaN	hypothetical_protein	chr_010
TTHERM_00492350	0	59.9984470040119	0	HNH_endonuclease_family_protein	chr_010
TTHERM_00492360	9.59150204457755	151.151746286631	0.0634561113596994	hypothetical_protein	chr_010
TTHERM_00492370	NaN	NaN	NaN	Protein_kiNaNse_domain_containing_protein	chr_010
TTHERM_00492380	NaN	NaN	NaN	hypothetical_protein	chr_010
TTHERM_00492390	0	96.7244565217391	0	hypothetical_protein	chr_010
TTHERM_00492400	3.3030525030525	51.9033000767459	0.0636385836385836	QXW_lectin_repeat_family_protein	chr_010
TTHERM_00492409	26.6897266795979	335.507149478888	0.0795503962316527	hypothetical_protein	chr_010
TTHERM_00492409_ALT	4.12650040425399	20.8102456874019	0.198291767730165	hypothetical_protein	chr_010
TTHERM_00492410	NaN	NaN	NaN	hypothetical_protein	chr_010
TTHERM_00492420	131.760116010902	123.304399840489	1.06857594847671	hypothetical_protein	chr_010
TTHERM_00492430	0	31.3769063180827	0	hypothetical_protein	chr_010
TTHERM_00492440	0	72.2738419618528	0	hypothetical_protein	chr_010
TTHERM_00492450	5.02621483375959	78.3651090342679	0.0641384271099744	hypothetical_protein	chr_010
TTHERM_00492460	7.52336779492989	263.394226746618	0.0285631461549355	Ku70_Ku80_betabarrel_domain_containing_protein	chr_010
TTHERM_00492470	11.2994501769978	104.831554743234	0.107786727046772	hypothetical_protein	chr_010
TTHERM_00492480	158.120728729227	825.015679491905	0.191657846826144	Latrophilin_CL1like_GPS_domain_containing_protein	chr_010
TTHERM_00492490	NaN	NaN	NaN	hypothetical_protein	chr_010
TTHERM_00492500	12.7715795654726	230.402542372881	0.0554315913094538	Serine_carboxypeptidase_family_protein	chr_010
TTHERM_00492510	2.50553007823037	42.9541088580576	0.0583303936419663	hypothetical_protein	chr_010
TTHERM_00492520	39.70121695342	158.09241499564	0.251126639785436	hypothetical_protein	chr_010
TTHERM_00492530	3.35516863509071	170.560009431737	0.0196714848121155	hypothetical_protein	chr_010
TTHERM_00492540	0	26.6308002689979	0	hypothetical_protein	chr_010
TTHERM_00492550	5.00578112395805	189.126320010693	0.0264679243146856	hypothetical_protein	chr_010
TTHERM_00492560	0	201.940333204184	0	hypothetical_protein	chr_010
TTHERM_00492570	14.8455410918981	59.1274068004916	0.251077155167487	hypothetical_protein	chr_010
TTHERM_00492590	24.475293623835	378.347119786368	0.0646900487511438	hypothetical_protein	chr_010
TTHERM_00492600	19.1843424428637	154.430851450592	0.124226100307434	hypothetical_protein	chr_010
TTHERM_00492610	45.9608445297504	145.611295681063	0.315640653527456	hypothetical_protein	chr_010
TTHERM_00492620	33.0416538386982	238.064545006937	0.138792838042033	hypothetical_protein	chr_010
TTHERM_00492630	62.113075778022	121.357241300103	0.511820103296704	hypothetical_protein	chr_010
TTHERM_00492640	8.53470368392952	20.39085058271	0.418555550162597	hypothetical_protein	chr_010
TTHERM_00492650	10.3023792332212	172.661548781396	0.0596680575723599	hypothetical_protein	chr_010
TTHERM_00492660	2.47934081681394	34.4826440790566	0.0719011225220921	hypothetical_protein	chr_010
TTHERM_00492670	62.1483984390878	240.211134681155	0.258724053410682	hypothetical_protein	chr_010
TTHERM_00492680	0	96.6627798796749	0	hypothetical_protein	chr_010
TTHERM_00492690	4.14423577560633	231.682643969936	0.017887553873669	hypothetical_protein	chr_010
TTHERM_00492700	23.1497978580041	189.337738565469	0.122267214309203	hypothetical_protein	chr_010
TTHERM_00492710	46.5719893221039	396.558023640949	0.117440542230135	hypothetical_protein	chr_010
TTHERM_00492720	17.6619768869126	261.765544751932	0.067472504464445	peptidylprolyl_cistrans_isomerase_cyclophilintype_family_protein	chr_010
TTHERM_00492730	2.51069246435845	39.3300099700897	0.0638365580448065	ribulosephosphate_3epimerase_family_protein	chr_010
TTHERM_00492740	NaN	NaN	NaN	hypothetical_protein	chr_010
TTHERM_00492750	9.95724925041106	30.5242142715951	0.326208208401844	hypothetical_protein	chr_010
TTHERM_00492760	4.1003782007564	114.041223225111	0.0359552281604563	hypothetical_protein	chr_010
TTHERM_00492770	4.80940505878161	29.7095070422535	0.161881011756323	hypothetical_protein	chr_010
TTHERM_00492780	2.08630108567872	66.2894809118374	0.0314725814259041	hypoxanthine_phosphoribosyltransferase_family_protein	chr_010
TTHERM_00492789	NaN	NaN	NaN	hypoxanthineguanine_phosphoribosyltransferase	chr_010
TTHERM_00492790	31.070197266571	242.274828867592	0.128243604223332	hypoxanthine_phosphoribosyltransferase_family_protein	chr_010
TTHERM_00492800	3.34229619822205	310.008002866698	0.010781322312054	hypothetical_protein	chr_010
TTHERM_00492810	14.891789762968	219.719648372535	0.0677763225695637	hypothetical_protein	chr_010
TTHERM_00492820	18.311137871343	339.981740296828	0.0538591803646751	hypothetical_protein	chr_010
TTHERM_00492830	21.7276890139097	1699.2439849113	0.01278667996288	Dynein_heavy_chain_family_protein	chr_010
TTHERM_00492840	0.820606694560669	14.2151755379388	0.057727510460251	EF_hand_family_protein	chr_010
TTHERM_00492850	14.6896178737082	204.093254716981	0.0719750287390857	isoleucyltRNaN_synthetase_family_protein	chr_010
TTHERM_00492860	1.22818791946308	8.97058823529411	0.136912751677852	hypothetical_protein	chr_010
TTHERM_00492870	0	74.0270734032411	0	hypothetical_protein	chr_010
TTHERM_00492880	0	75.4928113632426	0	hypothetical_protein	chr_010
TTHERM_00492890	0	19.3285714285714	0	hypothetical_protein	chr_010
TTHERM_00492900	9.09584548104956	202.988627748294	0.0448096308741414	hypothetical_protein	chr_010
TTHERM_00492910	0	30.5217391304347	0	hypothetical_protein	chr_010
TTHERM_00492920	11.6411523748265	117.698521358159	0.0989065303497071	hypothetical_protein	chr_010
TTHERM_00492930	56.9304937996762	458.254378689564	0.124233387496429	hypothetical_protein	chr_010
TTHERM_00492940	89.9103962477046	445.267182057599	0.201924596895339	hypothetical_protein	chr_010
TTHERM_00492950	20.8076804960442	190.94161271336	0.108974048141514	hypothetical_protein	chr_010
TTHERM_00492960	NaN	NaN	NaN	hypothetical_protein	chr_010
TTHERM_00492970	6.69144856071142	110.036577292287	0.0608111295840936	hypothetical_protein	chr_010
TTHERM_00492980	21.2314209584079	317.778985810264	0.0668119098695988	Leucine_Rich_Repeat_family_protein	chr_010
TTHERM_00492990	4.55487194162254	10.2563496751328	0.444102637477941	Ubiquitin_carboxyltermiNaNl_hydrolase_family_protein	chr_010
TTHERM_00493000	6.56132359639713	138.921633694958	0.0472303947332232	hypothetical_protein	chr_010
TTHERM_00493011	0	10.1090342679127	0	hypothetical_protein	chr_010
TTHERM_00494010	9.87368927699659	42.1572110091743	0.234211159624574	hypothetical_protein	chr_010
TTHERM_00494020	63.1216078119677	211.766081213994	0.298072323245108	hypothetical_protein	chr_010
TTHERM_00494030	18.945291627276	62.94189495725	0.300996524495229	hypothetical_protein	chr_010
TTHERM_00494040	0	18.2773631840796	0	hypothetical_protein	chr_010
TTHERM_00494050	25.5373637264618	363.518923465096	0.0702504383624304	hypothetical_protein	chr_010
TTHERM_00494060	4.92682261102164	92.1408882082695	0.0534705352512487	hypothetical_protein	chr_010
TTHERM_00494070	19.1990590274553	205.281276856967	0.0935256216319842	Zinc_finger_ZZ_type_family_protein	chr_010
TTHERM_00494080	0	53.3143836051012	0	hypothetical_protein	chr_010
TTHERM_00494090	28.2011313868613	269.140713988053	0.104782108098713	hypothetical_protein	chr_010
TTHERM_00494100	0	84.5806817465818	0	queuine_tRNaNribosyltransferase_family_protein	chr_010
TTHERM_00494110	23.0524814603536	101.618816388467	0.226852489328638	NLI_interacting_factorlike_phosphatase_family_protein	chr_010
TTHERM_00494120	2.47672765191013	36.3668721415788	0.0681039502728762	hypothetical_protein	chr_010
TTHERM_00494130	0	129.936877076411	0	GTPbinding_protein_LepA_containing_protein	chr_010
TTHERM_00494140	6.90088021431305	49.8932291666666	0.138312960086445	Eukaryotic_ribosomal_protein_L18_containing_protein	chr_010
TTHERM_00494150	6.60607614408409	117.649634056268	0.0561504181213569	hypothetical_protein	chr_010
TTHERM_00494160	13.2488466060085	239.440907606921	0.055332427271611	3prime5primecyclic_nucleotide_phosphodiesterase_family_protein	chr_010
TTHERM_00494170	14.1464478887323	73.7549899285845	0.19180326514084	hypothetical_protein	chr_010
TTHERM_00494180	8.70983735130996	101.879133060662	0.0854918675654983	Sec23_Sec24_trunk_domain_containing_protein	chr_010
TTHERM_00494190	6.16415854628829	333.581701267683	0.0184787070839412	hypothetical_protein	chr_010
TTHERM_00494200	14.5048270570935	51.1064388961892	0.283816039042686	hypothetical_protein	chr_010
TTHERM_00494210	0	55.6046993780235	0	hypothetical_protein	chr_010
TTHERM_00494220	0	123.328457142857	0	hypothetical_protein	chr_010
TTHERM_00494230	6.75480863913871	57.023645320197	0.118456275483781	hypothetical_protein	chr_010
TTHERM_00494240	9.88084364127427	161.104587155963	0.0613318578676394	hypothetical_protein	chr_010
TTHERM_00494250	7.56194137913816	171.061858636232	0.0442058880888159	DHHC_zinc_finger_domain_containing_protein	chr_010
TTHERM_00494260	NaN	NaN	NaN	hypothetical_protein	chr_010
TTHERM_00494270	9.94659844911663	20.438932238193	0.486649612279159	Erv1_Alr_family_protein	chr_010
TTHERM_00494280	0	30.4957537832833	0	hypothetical_protein	chr_010
TTHERM_00494290	0	86.1626373626373	0	Coldshockprime_DNaNbinding_domain_containing_protein	chr_010
TTHERM_00494300	NaN	NaN	NaN	hypothetical_protein	chr_010
TTHERM_00494340	2.06981523241434	47.9185023682429	0.0431944891872512	IQ_calmodulinbinding_motif_family_protein	chr_010
TTHERM_00494350	9.93776361420939	200.010351165715	0.0496862465181895	Protein_kiNaNse_domain_containing_protein	chr_010
TTHERM_00494360	1.67751291579806	27.6190308988764	0.0607375733761283	UDPglucose_GDPmannose_dehydrogeNaNse_family_NaND_binding_domain_containing_protein	chr_010
TTHERM_00494370	8.37750484809308	19.5869017632241	0.427709545356604	hypothetical_protein	chr_010
TTHERM_00494380	25.5731114710646	440.878285714285	0.0580049240339259	Kinesin_motor_domain_containing_protein	chr_010
TTHERM_00494390	46.4204192614682	313.314859191726	0.148159009697852	hypothetical_protein	chr_010
TTHERM_00494400	24.7475301866081	166.806936416184	0.148360318331503	hypothetical_protein	chr_010
TTHERM_00494410	13.7356110745348	148.957503135014	0.0922116092539822	hypothetical_protein	chr_010
TTHERM_00494480	43.8663796049484	212.742337578243	0.206194874533683	hypothetical_protein	chr_010
TTHERM_00494490	2.5270899730326	31.9627906976744	0.0790634959548909	NLI_interacting_factorlike_phosphatase_family_protein	chr_010
TTHERM_00494500	0	76.7175971731448	0	hypothetical_protein	chr_010
TTHERM_00494510	14.8306989881793	97.7990650373164	0.151644588652462	hypothetical_protein	chr_010
TTHERM_00494520	2.51519999999999	48.8198757763975	0.0515199999999999	hypothetical_protein	chr_010
TTHERM_00494530	14.2764543502709	19.4031496062992	0.7357802542344	Papain_family_cysteine_protease_containing_protein	chr_010
TTHERM_00494540	3.43950834064969	17.8018782187216	0.193210418495756	hypothetical_protein	chr_010
TTHERM_00494550	NaN	NaN	NaN	hypothetical_protein	chr_010
TTHERM_00494560	1.64602619488445	54.395029239766	0.0302605995049472	hypothetical_protein	chr_010
TTHERM_00494570	16.9923186995592	315.083972338523	0.0539294924252854	hypothetical_protein	chr_010
TTHERM_00494580	4.88239071375648	59.0201522615315	0.0827241294146702	hypothetical_protein	chr_010
TTHERM_00494590	14.023427866831	31.277922077922	0.448349088916289	hypothetical_protein	chr_010
TTHERM_00494600	18.0414713276965	160.377916411236	0.112493488700994	hypothetical_protein	chr_010
TTHERM_00494610	0	429.066443993796	0	cation_channel_family_protein	chr_010
TTHERM_00494620	30.4781988463685	78.4122242647058	0.388691930782112	Rhomboid_family_protein	chr_010
TTHERM_00494630	75.1132599376461	504.565436395274	0.148867232116158	Leishmanolysin_family_protein	chr_010
TTHERM_00494650	62.3806561116257	481.053242241778	0.129675159907295	cyclic_nucleotidebinding_domain_containing_protein	chr_010
TTHERM_00494660	4.70672976414466	117.661105527638	0.0400024268260769	tetrahydrofolate_dehydrogeNaNse_cyclohydrolase_NaNDPbinding_domain	chr_010
TTHERM_00494670	NaN	NaN	NaN	hypothetical_protein	chr_010
TTHERM_00494680	11.7507145050428	106.940403994345	0.109880962350433	zinc_finger_protein	chr_010
TTHERM_00494690	23.084934702125	170.679519867075	0.135253103126277	TPR_Domain_containing_protein	chr_010
TTHERM_00494700	27.2698713608666	108.668174109666	0.250946255279362	hypothetical_protein	chr_010
TTHERM_00494720	4.29933121514431	130.55278693552	0.0329317459708287	Mitochondrial_carrier_protein	chr_010
TTHERM_00494730	0	147.727887683471	0	hypothetical_protein	chr_010
TTHERM_00494740	0	62.8779884583676	0	hypothetical_protein	chr_010
TTHERM_00494750	28.434492168313	280.796138032983	0.101263829223224	hypothetical_protein	chr_010
TTHERM_00494759	8.24750745194778	10.4343302990897	0.790420392640559	hypothetical_protein	chr_010
TTHERM_00494760	29.9506835527971	67.1086680761099	0.446301266459783	hypothetical_protein	chr_010
TTHERM_00494780	32.4573685155268	112.101673899566	0.289535092443008	hypothetical_protein	chr_010
TTHERM_00494790	0	71.3823281907433	0	DNaNJ_domain_containing_protein	chr_010
TTHERM_00494800	27.2692188096909	169.056270633183	0.161302616623191	hypothetical_protein	chr_010
TTHERM_00494810	4.93363061604715	73.9808950536508	0.0666879011462255	hypothetical_protein	chr_010
TTHERM_00494820	22.3295929645826	347.267269367164	0.0643008856126133	RhoGEF_domain_containing_protein	chr_010
TTHERM_00494830	0	68.5515993537964	0	hypothetical_protein	chr_010
TTHERM_00494840	20.2019082635319	381.418303714475	0.0529652302125878	Kinesin_motor_domain_containing_protein	chr_010
TTHERM_00494848	4.86657420249653	59.9026888604353	0.0812413314840499	SEC14_cytosolic_factor_putative	chr_010
TTHERM_00494849	14.5104322865344	48.1671103829613	0.30125187438413	hypothetical_protein	chr_010
TTHERM_00494850	NaN	NaN	NaN	hypothetical_protein	chr_010
TTHERM_00494860	5.01910026880357	187.15117251264	0.0268184281264097	hypothetical_protein	chr_010
TTHERM_00494870	24.518068286681	349.938245549642	0.0700639858560498	Glycosyl_hydrolase_family_20_catalytic_domain_containing_protein	chr_010
TTHERM_00494880	39.3705069790988	268.861946254284	0.14643391349203	hypothetical_protein	chr_010
TTHERM_00494890	NaN	NaN	NaN	hypothetical_protein	chr_010
TTHERM_00494900	0	65.2678688956166	0	hypothetical_protein	chr_010
g2840	11.0357872645938	4.08361716621253	2.70245393126047	Nucleotidebinding_oligomerization_domaincontaining_protein_2	chr_012
TTHERM_000730254	NaN	NaN	NaN	hypothetical_protein	chr_012
TTHERM_000731450	14.111689540937	20.3166023166023	0.69458905190093	hypothetical_protein	chr_012
TTHERM_000732489	0	39.1155963302752	0	sigNaNl_recognition_particle_9_kDa_protein	chr_012
TTHERM_000732579	NaN	NaN	NaN	alpha_beta_hydrolase_family_protein	chr_012
TTHERM_000732739	15.9784093126097	30.4002270791938	0.525601643401719	transmembrane_protein_putative	chr_012
TTHERM_000732798	NaN	NaN	NaN	hypothetical_protein	chr_012
TTHERM_001513283	NaN	NaN	NaN	hypothetical_protein	chr_012
TTHERM_00730250	24.0027199387353	191.909905969822	0.12507285550184	hypothetical_protein	chr_012
TTHERM_00730260	NaN	NaN	NaN	hypothetical_protein	chr_012
TTHERM_00730270	0	20.4631578947368	0	hypothetical_protein	chr_012
TTHERM_00730280	2.06927847526849	22.2717595491546	0.0929104173696519	hypothetical_protein	chr_012
TTHERM_00730290	27.3296050939027	83.8733289250495	0.325843810471918	UvrD_REP_helicase_family_protein	chr_012
TTHERM_00730300	60.8242731213711	172.626807550164	0.352345466990668	UvrD_REP_helicase_family_protein	chr_012
TTHERM_00730310	5.0024586314539	204.597773368606	0.024450210523266	hypothetical_protein	chr_012
TTHERM_00730320	0	101.983534577387	0	hypothetical_protein	chr_012
TTHERM_00730330	2.4586021218745	117.943734015345	0.0208455509942954	hypothetical_protein	chr_012
TTHERM_00730340	17.2580990197658	121.830636529622	0.141656479120254	zinc_finger_protein	chr_012
TTHERM_00730350	76.232406777438	794.776527358315	0.0959167818290003	hypothetical_protein	chr_012
TTHERM_00730360	7.34355454196491	202.233336694564	0.0363122849179705	hypothetical_protein	chr_012
TTHERM_00730370	65.529987321077	652.074110756305	0.100494692612581	hypothetical_protein	chr_012
TTHERM_00731370	30.8230924312318	630.838378444983	0.0488605219409934	conserved_hypothetical_protein	chr_012
TTHERM_00731380	0	63.779307631786	0	Integral_membrane_protein_DUF6_containing_protein	chr_012
TTHERM_00731390	34.0661184300998	465.49575703439	0.0731824467039837	hypothetical_protein	chr_012
TTHERM_00731400	19.7480467318489	281.007477863646	0.0702758762221668	hypothetical_protein	chr_012
TTHERM_00731410	2.53793987651405	132.100852985449	0.0192121384469304	hypothetical_protein	chr_012
TTHERM_00731420	0	91.00451987824	0	hypothetical_protein	chr_012
TTHERM_00731430	33.9632024160326	155.390268963433	0.218567112616459	hypothetical_protein	chr_012
TTHERM_00731440	78.3508024349751	517.207358619123	0.151488181924096	hypothetical_protein	chr_012
TTHERM_00732450	2.56633949346099	199.383830751794	0.0128713521241134	Major_Facilitator_Superfamily_protein	chr_012
TTHERM_00732460	0	10.3447626520204	0	Cyclin_NtermiNaNl_domain_containing_protein	chr_012
TTHERM_00732480	32.1965601965602	114.309278350515	0.281661827116372	hypothetical_protein	chr_012
TTHERM_00732490	28.8249779735682	67.6296747260393	0.426217900504996	hypothetical_protein	chr_012
TTHERM_00732500	100.198723404255	184.405745062836	0.543360096346848	hypothetical_protein	chr_012
TTHERM_00732510	15.0513039760581	457.101022838727	0.0329277407488289	hypothetical_protein	chr_012
TTHERM_00732520	0	53.7130144605116	0	zinc_finger_protein	chr_012
TTHERM_00732530	30.5997792223721	191.641391614629	0.159672077960616	hypothetical_protein	chr_012
TTHERM_00732540	64.8514265484155	911.687976345705	0.0711333572790525	hypothetical_protein	chr_012
TTHERM_00732550	31.9143239515255	211.139204641279	0.151152998827229	Helixhairpinhelix_motif_family_protein	chr_012
TTHERM_00732560	0	17.7507598784194	0	hypothetical_protein	chr_012
TTHERM_00732570	25.01215901882	224.563337200717	0.111381311529334	hypothetical_protein	chr_012
TTHERM_00732580	NaN	NaN	NaN	hypothetical_protein	chr_012
TTHERM_00732590	0	18.1104294478527	0	translation_initiation_factor_eIF6_putative_family_protein	chr_012
TTHERM_00732600	19.8530375790837	441.403313022605	0.0449770923628455	hypothetical_protein	chr_012
TTHERM_00732610	5.00936338964719	446.660449242003	0.0112151487738577	hypothetical_protein	chr_012
TTHERM_00732640	NaN	NaN	NaN	ribosomal_protein_L13_containing_protein	chr_012
TTHERM_00732650	2.50685874553799	154.970672569042	0.0161763429427018	hypothetical_protein	chr_012
TTHERM_00732660	0	221.310869565217	0	hypothetical_protein	chr_012
TTHERM_00732670	53.3989979983843	575.502554935058	0.092786726210816	Protein_kiNaNse_domain_containing_protein	chr_012
TTHERM_00732680	29.9006152389966	226.342637151106	0.132103326246194	cyclic_nucleotidebinding_domain_containing_protein	chr_012
TTHERM_00732690	58.5256445047489	375.761866641552	0.155751952766878	hypothetical_protein	chr_012
TTHERM_00732700	20.7232832182039	112.387312186978	0.184391661433514	hypothetical_protein	chr_012
TTHERM_00732710	6.64703990196829	296.839251290342	0.0223927256017322	MBOAT_family_protein	chr_012
TTHERM_00732720	74.3135264896727	194.491189000774	0.382091995382766	hypothetical_protein	chr_012
TTHERM_00732730	6.5903890160183	20.9708737864077	0.314263920671243	hypothetical_protein	chr_012
TTHERM_00732740	78.8162470552412	434.391949916418	0.181440395178608	cyclic_nucleotidebinding_domain_containing_protein	chr_012
TTHERM_00732750	0	47.0641592920354	0	hypothetical_protein	chr_012
TTHERM_00732760	46.6104298022143	383.517567898213	0.12153401487617	DalanylDalanine_carboxypeptidase_family_protein	chr_012
TTHERM_00732770	47.2093543819985	281.893854073519	0.167472095257834	hypothetical_protein	chr_012
TTHERM_00732780	4.9590864621257	241.296321070234	0.0205518527598365	vacuolar_sorting_protein_9_VPS9_domain_protein	chr_012
TTHERM_00732790	88.3106741733952	829.184357114632	0.106503063420896	Sec7_domain_containing_protein	chr_012
TTHERM_00732800	NaN	NaN	NaN	hypothetical_protein	chr_012
TTHERM_00732810	79.0311987783864	1654.78199249687	0.0477592813656	hypothetical_protein	chr_012
TTHERM_00732820	NaN	NaN	NaN	hypothetical_protein	chr_012
TTHERM_00732830	58.5038405371062	558.489218207919	0.104753751065836	hypothetical_protein	chr_012
TTHERM_00732840	3.29907209136331	36.5169300225733	0.0903436320995207	hypothetical_protein	chr_012
TTHERM_00732850	70.5645587405022	671.981175415989	0.105009725453721	hypothetical_protein	chr_012
TTHERM_00732860	153.249500422323	688.106375545851	0.22271193214967	hypothetical_protein	chr_012
TTHERM_00732870	2.46497219535783	151.971530711732	0.0162199603031802	TBC_domain_containing_protein	chr_012
TTHERM_00732880	48.7550854137549	353.607001631501	0.137879298737877	hypothetical_protein	chr_012
TTHERM_00732890	0	178.259262399321	0	hypothetical_protein	chr_012
TTHERM_00732900	1.65126793788087	10.3874690849134	0.158967302273769	hypothetical_protein	chr_012
TTHERM_01513230	NaN	NaN	NaN	hypothetical_protein	chr_012
TTHERM_01513230_2	NaN	NaN	NaN	hypothetical_protein	chr_012
TTHERM_01513230_3	NaN	NaN	NaN	hypothetical_protein	chr_012
TTHERM_01513240	NaN	NaN	NaN	hypothetical_protein	chr_012
TTHERM_01513250	34.5331433267472	78.7913907284768	0.43828574426046	hypothetical_protein	chr_012
TTHERM_01513260	5.06091705112513	133.569045083422	0.0378898946830403	hypothetical_protein	chr_012
TTHERM_01513280	NaN	NaN	NaN	Protein_kiNaNse_domain_containing_protein	chr_012
TTHERM_000688439	13.8164539777355	49.0562036055143	0.281645397773554	transmembrane_protein_putative	chr_013
TTHERM_000688471	4.95506075228184	76.093823553283	0.0651177785646712	hypothetical_protein	chr_013
TTHERM_000688699	NaN	NaN	NaN	transmembrane_protein_putative	chr_013
TTHERM_000688820	84.1771642245315	1032.01879757651	0.0815655339052008	beige_BEACH_domain_protein	chr_013
TTHERM_000688831	7.384256160396	202.70939882599	0.0364277936946318	hypothetical_protein	chr_013
TTHERM_000689989	9.92592592592592	20.6153846153846	0.481481481481481	hypothetical_protein	chr_013
TTHERM_000690080	4.94858700159962	246.92845008494	0.02004057045633	Serine_Threonine_kiNaNse_domain_protein	chr_013
TTHERM_00687260	NaN	NaN	NaN	hypothetical_protein	chr_013
TTHERM_00688270	26.3055495762678	199.275799555327	0.132005740962862	hypothetical_protein	chr_013
TTHERM_00688280	8.41836734693877	73.6893203883495	0.114241348713398	hypothetical_protein	chr_013
TTHERM_00688290	2.03233729021694	22.231343283582	0.0914176558875699	hypothetical_protein	chr_013
TTHERM_00688300	25.4679134240014	369.511056283731	0.0689232784538002	dNaNK_protein	chr_013
TTHERM_00688320	NaN	NaN	NaN	hypothetical_protein	chr_013
TTHERM_00688330	0	16.1570567321069	0	hypothetical_protein	chr_013
TTHERM_00688340	7.43669480231008	55.2133580705009	0.13469013771657	hypothetical_protein	chr_013
TTHERM_00688350	29.8164974274635	586.094910505836	0.0508731553422465	hypothetical_protein	chr_013
TTHERM_00688370	19.1968614306391	160.655883420002	0.119490559710488	hypothetical_protein	chr_013
TTHERM_00688380	19.0471017204691	418.850381881594	0.0454747149445208	Variant_SH3_domain_containing_protein	chr_013
TTHERM_00688390	5.13000424388173	68.0971457185778	0.0753336162587824	oxidoreductase_short_chain_dehydrogeNaNse_reductase_family_protein	chr_013
TTHERM_00688400	NaN	NaN	NaN	hypothetical_protein	chr_013
TTHERM_00688420	NaN	NaN	NaN	hypothetical_protein	chr_013
TTHERM_00688430	10.0341334813375	59.1945429740791	0.169511123444799	MSP_domain_containing_protein	chr_013
TTHERM_00688440	26.828841467383	286.408219408808	0.0936734341031201	Protein_phosphatase_2C_containing_protein	chr_013
TTHERM_00688450	6.63134439217628	37.4649033570701	0.177001508024038	hypothetical_protein	chr_013
TTHERM_00688460	0	27.7832134292565	0	RHO_protein_GDP_dissociation_inhibitor_containing_protein	chr_013
TTHERM_00688470	2.51893620113355	792.826257421306	0.0031771604151034	Dynein_heavy_chain_family_protein	chr_013
TTHERM_00688480	4.12564736621098	48.5994700166846	0.084890789236891	hypothetical_protein	chr_013
TTHERM_00688490	93.7764489360595	428.803934069145	0.218693070388057	hypothetical_protein	chr_013
TTHERM_00688500	7.67829295642423	73.2009789068873	0.104893309776514	calciumtranslocating_Ptype_ATPase_PMCAtype_family_protein	chr_013
TTHERM_00688510	11.8168759168587	101.505548793584	0.116416058602754	CDPalcohol_phosphatidyltransferase_family_protein	chr_013
TTHERM_00688520	2.57393589960997	62.7859358841778	0.0409954214007122	Pyridoxalphosphate_dependent_enzyme_family_protein	chr_013
TTHERM_00688530	7.47269807280513	206.348964013086	0.0362138870361919	hypothetical_protein	chr_013
TTHERM_00688540	0	87.6201923076923	0	hypothetical_protein	chr_013
TTHERM_00688550	27.1054007185469	219.285889002743	0.123607592088188	DalanylDalanine_carboxypeptidase_family_protein	chr_013
TTHERM_00688560	0	19.1344537815126	0	hypothetical_protein	chr_013
TTHERM_00688570	0	43.8595419847328	0	Alanine_racemase_NtermiNaNl_domain_containing_protein	chr_013
TTHERM_00688580	8.2116920842411	77.9522130826478	0.105342642107347	hypothetical_protein	chr_013
TTHERM_00688590	NaN	NaN	NaN	hypothetical_protein	chr_013
TTHERM_00688600	153.731716578264	827.060118044838	0.185877318013694	Sm_protein	chr_013
TTHERM_00688610	11.6545181404729	118.828796028134	0.0980782312875876	hypothetical_protein	chr_013
TTHERM_00688620	72.4267913780827	664.352763862685	0.109018574645461	cation_channel_family_protein	chr_013
TTHERM_00688630	44.3270580409113	173.893015062731	0.254909940027898	hypothetical_protein	chr_013
TTHERM_00688640	43.619804130923	219.384132749938	0.198828436606408	hypothetical_protein	chr_013
TTHERM_00688650	20.0204402231812	403.352759413624	0.0496350644837189	NLI_interacting_factorlike_phosphatase_family_protein	chr_013
TTHERM_00688660	4.60410341631779	36.0167499999999	0.127832284043335	hypothetical_protein	chr_013
TTHERM_00688670	NaN	NaN	NaN	hypothetical_protein	chr_013
TTHERM_00688680	NaN	NaN	NaN	hypothetical_protein	chr_013
TTHERM_00688690	0.417404580152671	8.27481840193704	0.050442748091603	hypothetical_protein	chr_013
TTHERM_00688700	27.9751476962104	284.574432344763	0.0983052042508104	EF_hand_family_protein	chr_013
TTHERM_00688710	10.8170600858369	20.121081081081	0.53759835479256	hypothetical_protein	chr_013
TTHERM_00688720	2.5348980852378	154.808314087759	0.016374431180749	hypothetical_protein	chr_013
TTHERM_00688740	14.2694300518134	249.48	0.0571966893210416	hypothetical_protein	chr_013
TTHERM_00688750	12.1094112826116	198.291891891891	0.0610686153986249	hypothetical_protein	chr_013
TTHERM_00688760	0	50.1132897603485	0	hypothetical_protein	chr_013
TTHERM_00688770	29.6266763044263	224.656876267748	0.131875225884993	hypothetical_protein	chr_013
TTHERM_00688780	42.7947273493308	632.205628121398	0.0676911521279802	DNaN_repair_helicase_rad3	chr_013
TTHERM_00688790	67.5360812280913	394.918466284706	0.171012720330486	DJ1_PfpI_family_protein	chr_013
TTHERM_00688800	0	50.3698609657646	0	EF_hand_family_protein	chr_013
TTHERM_00688810	NaN	NaN	NaN	regulator_of_chromosome_condensation_putative	chr_013
TTHERM_00689820	15.2920565399163	18.9510373443983	0.806924510886286	exonuclease_family_protein	chr_013
TTHERM_00689830	16.9122409122409	107.112049946017	0.157892981422393	small_GTPbinding_protein_domain_containing_protein	chr_013
TTHERM_00689840	7.49432030291717	16.7173447537473	0.448296090875153	hypothetical_protein	chr_013
TTHERM_00689850	0	128.612629594721	0	EF_hand_family_protein	chr_013
TTHERM_00689860	0	52.8070175438596	0	hypothetical_protein	chr_013
TTHERM_00689870	146.256907162498	631.621151271753	0.231557962978303	DOMON_domain_containing_protein	chr_013
TTHERM_00689880	163.214753455116	401.436226867261	0.406577041461394	DOMON_domain_containing_protein	chr_013
TTHERM_00689890	158.985153844228	653.537997106978	0.243268416753132	cation_channel_family_protein	chr_013
TTHERM_00689900	11.5966348340154	329.629160806376	0.0351808523422092	Protein_kiNaNse_domain_containing_protein	chr_013
TTHERM_00689910	28.0257486441876	184.77849805525	0.151672131439274	hypothetical_protein	chr_013
TTHERM_00689920	17.5760695187165	373.533365733298	0.0470535462989023	hypothetical_protein	chr_013
TTHERM_00689930	40.6110140343941	344.203849405032	0.117985356946447	hypothetical_protein	chr_013
TTHERM_00689940	58.2286793489458	760.680938031446	0.0765480984703453	hypothetical_protein	chr_013
TTHERM_00689950	62.770374690188	174.208464939987	0.360317592556777	tRNaN_intron_endonuclease_catalytic_CtermiNaNl_domain_containing_protein	chr_013
TTHERM_00689960	68.8327305766866	645.866802979407	0.106574188763315	hypothetical_protein	chr_013
TTHERM_00689970	0	27.5699022505114	0	PH_domain_containing_protein	chr_013
TTHERM_00689980	10.7222668897629	128.664406779661	0.0833351441795779	hypothetical_protein	chr_013
TTHERM_00689990	11.6139017254108	84.8757833482542	0.13683410352465	Glutathione_Stransferase_NtermiNaNl_domain_containing_protein	chr_013
TTHERM_00690000	18.8982401485292	256.224072006226	0.0737566927281916	hypothetical_protein	chr_013
TTHERM_00690010	1.24307862679955	6.81852695520121	0.182308970099667	metallobetalactamase_superfamily_protein	chr_013
TTHERM_00690020	4.96645007293462	113.054884742041	0.0439295487697556	hypothetical_protein	chr_013
TTHERM_00690030	47.6577161248537	153.867845620743	0.309731483745613	Ubiquitin_family_protein	chr_013
TTHERM_00690040	15.362061626864	189.359002135627	0.0811266507195736	IBR_domain_containing_protein	chr_013
TTHERM_00690050	32.3519372376299	47.5369014084507	0.680564704031774	hypothetical_protein	chr_013
TTHERM_00690060	0	46.1818181818181	0	hypothetical_protein	chr_013
TTHERM_00690070	0	40.4028776978417	0	hypothetical_protein	chr_013
TTHERM_00690080	19.0322241958333	339.595528394693	0.0560438009469701	RNaNse_P_subunit_p30_family_protein	chr_013
TTHERM_000419929	NaN	NaN	NaN	hypothetical_protein	chr_014
TTHERM_000420039	13.1044924573133	23.2937620889748	0.56257518245693	transmembrane_protein_putative	chr_014
TTHERM_000420059	8.69498543168225	10.2596580113996	0.847492715841128	hypothetical_protein	chr_014
TTHERM_000420229	0	19.4859120118635	0	Rpp14_family_protein	chr_014
TTHERM_000420288	15.9533206667242	18.0060824938224	0.885996200017272	transmembrane_protein_putative	chr_014
TTHERM_000420909	NaN	NaN	NaN	transmembrane_protein_putative	chr_014
TTHERM_000420979	22.6836634574109	10.4284791316707	2.17516506203879	transmembrane_protein_putative	chr_014
TTHERM_00419660	120.97753979012	1077.73751316383	0.112251395458041	Leucine_Rich_Repeat_family_protein	chr_014
TTHERM_00419670	NaN	NaN	NaN	hypothetical_protein	chr_014
TTHERM_00419680	9.93196554727571	227.911486249561	0.0435781702393019	hypothetical_protein	chr_014
TTHERM_00419690	0	66.1910502801219	0	Spermine_spermidine_synthase_family_protein	chr_014
TTHERM_00419700	NaN	NaN	NaN	hypothetical_protein	chr_014
TTHERM_00419710	24.3681359411529	496.900372235603	0.0490402851411005	Kelch_motif_family_protein	chr_014
TTHERM_00419720	10.7520998264986	82.4929806131219	0.130339572489496	MBOAT_family_protein	chr_014
TTHERM_00419730	4.59550773876934	194.604484183431	0.0236146035280342	hypothetical_protein	chr_014
TTHERM_00419740	2.51723254324151	100.579142927916	0.0250273811245892	Ras_family_protein	chr_014
TTHERM_00419750	158.977215210052	837.776459690917	0.189760900262946	cyclic_nucleotidebinding_domain_containing_protein	chr_014
TTHERM_00419759	2.48093061902783	48.1469707440681	0.0515282806101252	hypothetical_protein	chr_014
TTHERM_00419760	25.262947942291	144.004547751389	0.175431598076369	hypothetical_protein	chr_014
TTHERM_00419770	12.4389806441969	146.202108101483	0.0850807201464068	hypothetical_protein	chr_014
TTHERM_00419780	57.6248023794849	251.157530131127	0.229436889068782	hypothetical_protein	chr_014
TTHERM_00419790	5.82007076714597	47.0959488272921	0.12357901076564	hypothetical_protein	chr_014
TTHERM_00419800	10.6536813051185	175.147303513751	0.0608269787281202	Dual_specificity_phosphatase_catalytic_domain_containing_protein	chr_014
TTHERM_00419810	4.17322526332276	19.8750582750582	0.209972982497357	Ubiquitinconjugating_enzyme_family_protein	chr_014
TTHERM_00419820	0	142.011173184357	0	OTUlike_cysteine_protease_family_protein	chr_014
TTHERM_00419840	9.09132507481383	184.447545088362	0.0492894880788925	hypothetical_protein	chr_014
TTHERM_00419850	3.36353211009174	6.4355458036204	0.522649082568807	ribosomal_protein_L27_containing_protein	chr_014
TTHERM_00419910	148.284742995142	731.989913220725	0.202577576981485	hypothetical_protein	chr_014
TTHERM_00419920	9.92776138185195	195.695865713397	0.0507305626803146	hypothetical_protein	chr_014
TTHERM_00419930	24.7433872796618	360.667997763756	0.0686043326080435	Kelch_motif_family_protein	chr_014
TTHERM_00419940	239.35525602754	1650.49436860891	0.145020340923232	hypothetical_protein	chr_014
TTHERM_00419950	4.14954029204975	74.5643290999447	0.0556504744579379	TPR_Domain_containing_protein	chr_014
TTHERM_00419960	49.905699864582	53.0954813359528	0.939923673519635	hypothetical_protein	chr_014
TTHERM_00419970	145.746252285191	88.4321145487087	1.64811452297586	hypothetical_protein	chr_014
TTHERM_00419990	61.7509196006305	755.874739039666	0.0816946464953766	hypothetical_protein	chr_014
TTHERM_00420000	5.07744003707852	135.091769429308	0.0375851175725065	KH_domain_containing_protein	chr_014
TTHERM_00420010	2.4825398285018	301.824487851357	0.00822511071309894	HD_domain_containing_protein	chr_014
TTHERM_00420020	0	64.190800681431	0	Mitochondrial_carrier_protein	chr_014
TTHERM_00420030	2.54980623461454	74.2023229009664	0.0343628896634088	phosphoenolpyruvate_carboxykiNaNse	chr_014
TTHERM_00420040	36.9802077638053	75.7638422818791	0.488098367902469	hypothetical_protein	chr_014
TTHERM_00420050	0	21.5999999999999	0	hypothetical_protein	chr_014
TTHERM_00420060	14.4251171736248	121.306360951443	0.118914763088136	hypothetical_protein	chr_014
TTHERM_00420070	0	99.7105020018478	0	Protein_kiNaNse_domain_containing_protein	chr_014
TTHERM_00420080	7.3195622820983	170.106845047191	0.0430292048510316	DTW_domain_containing_protein	chr_014
TTHERM_00420090	99.4461073281353	707.427521693334	0.140574269841942	hypothetical_protein	chr_014
TTHERM_00420100	15.1178772271461	161.625748607852	0.0935363168143847	hypothetical_protein	chr_014
TTHERM_00420110	15.296663700102	44.7371939651278	0.341922734627156	hypothetical_protein	chr_014
TTHERM_00420130	0	9.68450704225352	0	hypothetical_protein	chr_014
TTHERM_00420140	16.7910820291419	71.6553555621127	0.234331152185644	SAC3_GANP_family_protein	chr_014
TTHERM_00420150	17.1056788173449	246.018245535962	0.0695301227763794	hypothetical_protein	chr_014
TTHERM_00420160	8.05401111993645	50.3129770992366	0.160078206146514	hypothetical_protein	chr_014
TTHERM_00420170	3.83606557377049	9.17647058823529	0.418032786885245	hypothetical_protein	chr_014
TTHERM_00420180	17.2997859141756	351.260865521731	0.049250536032473	hypothetical_protein	chr_014
TTHERM_00420190	92.4261372802064	358.422722335884	0.257869078940794	hypothetical_protein	chr_014
TTHERM_00420200	0	106.335195530726	0	hypothetical_protein	chr_014
TTHERM_00420210	0	19.0640394088669	0	Cytochrome_b5like_Heme_Steroid_binding_domain_containing_protein	chr_014
TTHERM_00420220	38.7540362672222	244.897974635623	0.158245638106575	Protein_kiNaNse_domain_containing_protein	chr_014
TTHERM_00420230	14.0470978895819	395.119688295165	0.0355515007368814	MIR_domain_protein	chr_014
TTHERM_00420240	NaN	NaN	NaN	hypothetical_protein	chr_014
TTHERM_00420250	8.07099889401418	68.9665770265078	0.117027685612293	hypothetical_protein	chr_014
TTHERM_00420260	48.2730319606668	317.550393667456	0.152016917387981	hypothetical_protein	chr_014
TTHERM_00420270	81.0043850381918	420.415730472662	0.192676865223669	hypothetical_protein	chr_014
TTHERM_00420280	0	26.0473933649289	0	hypothetical_protein	chr_014
TTHERM_00420290	32.0344630616907	127.444359171143	0.251360384014109	hypothetical_protein	chr_014
TTHERM_00420300	0	33.75	0	hypothetical_protein	chr_014
TTHERM_00420310	NaN	NaN	NaN	hypothetical_protein	chr_014
TTHERM_00420320	40.8496216798049	148.097124802527	0.275829944263089	hypothetical_protein	chr_014
TTHERM_00420330	47.4722565980553	273.151602528557	0.173794538119512	hypothetical_protein	chr_014
TTHERM_00420340	NaN	NaN	NaN	Dynein_heavy_chain_family_protein	chr_014
TTHERM_00420350	179.368709214256	829.595477728004	0.216212255285539	hypothetical_protein	chr_014
TTHERM_00420359	NaN	NaN	NaN	hypothetical_protein	chr_014
TTHERM_00420360	7.45606694560669	30.7241379310344	0.242677824267782	hypothetical_protein	chr_014
TTHERM_00420370	18.8718841582766	72.8873945641986	0.258918353044632	hypothetical_protein	chr_014
TTHERM_00420380	2.08492680996966	14.9542827115081	0.139420047767667	cation_channel_family_protein	chr_014
TTHERM_00420390	56.0622880293492	149.792684286829	0.374265861488928	hypothetical_protein	chr_014
TTHERM_00420400	12.4051195249368	302.590787935468	0.0409963555386967	hypothetical_protein	chr_014
TTHERM_00420410	20.4219187498104	206.285797885958	0.098998180965906	ABC_transporter_family_protein	chr_014
TTHERM_00420420	26.4480418169712	322.324255989389	0.0820541467963302	DEAD_DEAH_box_helicase_family_protein	chr_014
TTHERM_00420430	19.9034044057014	345.031385803959	0.0576857793946033	Leucine_Rich_Repeat_family_protein	chr_014
TTHERM_00420440	16.8496898325884	354.593468516542	0.0475183310710145	Protein_kiNaNse_domain_containing_protein	chr_014
TTHERM_00420450	12.4438422161999	88.2598981435846	0.140990897088458	hypothetical_protein	chr_014
TTHERM_00420460	4.20139071801085	67.7598867199352	0.062004098905537	hypothetical_protein	chr_014
TTHERM_00420470	19.8876163206871	124.480390351684	0.159765054274815	hypothetical_protein	chr_014
TTHERM_00420480	133.45856339202	417.856485120718	0.319388517695169	SNF2_family_NtermiNaNl_domain_containing_protein	chr_014
[truncated: 24,020 more rows]

## Sheet: I) DoS per gene
		gene_name	description	MAC_chr	DoS
		g18694	hypothetical_protein	chr_001	NA
		TTHERM_000155250	transmembrane_protein_putative	chr_001	NA
		TTHERM_000155255	hypothetical_protein	chr_001	-0.167018662175243
		TTHERM_000155259	transmembrane_protein_putative	chr_001	-0.12784871525377
		TTHERM_000155261	zinc_finger_lsd1_subclass_family_protein	chr_001	-0.154127200519425
		TTHERM_000155272	zinc_finger_lsd1_subclass_family_protein	chr_001	NA
		TTHERM_000156768	transmembrane_protein_putative	chr_001	NA
		TTHERM_000158389	hypothetical_protein	chr_001	-0.156004105803288
		TTHERM_000158528	hypothetical_protein	chr_001	-0.151789039601394
		TTHERM_000158529	hypothetical_protein	chr_001	NA
		TTHERM_000160539	hypothetical_protein	chr_001	NA
		TTHERM_000161099	hypothetical_protein	chr_001	NA
		TTHERM_000161709	hypothetical_protein	chr_001	NA
		TTHERM_000161759	CHY_zinc_finger_protein	chr_001	-0.0802334942480795
		TTHERM_000161789	hypothetical_protein	chr_001	-0.264816990547242
		TTHERM_000638859	transmembrane_protein_putative	chr_001	NA
		TTHERM_000639981	kinase_domain_protein_putative	chr_001	-0.250370520667775
		TTHERM_000640080	AMPbinding_enzyme_family_protein	chr_001	NA
		TTHERM_000640091	hypothetical_protein	chr_001	-0.11929469926595
		TTHERM_000643458	hypothetical_protein	chr_001	NA
		TTHERM_000643559	transmembrane_protein_putative	chr_001	NA
		TTHERM_000644779	cyclic_nucleotidebinding_domain_protein	chr_001	NA
		TTHERM_001325754	kinase_domain_protein	chr_001	NA
		TTHERM_001325791	hypothetical_protein	chr_001	NA
		TTHERM_00153230	hypothetical_protein	chr_001	NA
		TTHERM_00155230	hypothetical_protein	chr_001	NA
		TTHERM_00155240	zinc_finger_domain_LSD1_subclass_family_protein	chr_001	NA
		TTHERM_00155250	hypothetical_protein	chr_001	NA
		TTHERM_00155260	zinc_finger_domain_LSD1_subclass_family_protein	chr_001	-0.168703715384676
		TTHERM_00155280	hypothetical_protein	chr_001	-0.212017120403273
		TTHERM_00155290	hypothetical_protein	chr_001	-0.125819794620372
		TTHERM_00155300	hypothetical_protein	chr_001	-0.154729368136524
		TTHERM_00155310	hypothetical_protein	chr_001	-0.0226859767222057
		TTHERM_00155320	RWD_domain_containing_protein	chr_001	-0.169234010315487
		TTHERM_00155330	PX_domain_containing_protein	chr_001	0.0285247313727872
		TTHERM_00155340	hypothetical_protein	chr_001	-0.0227740036889738
		TTHERM_00155350	Vacuolar_protein_sorting_36_containing_protein	chr_001	NA
		TTHERM_00155360	hypothetical_protein	chr_001	-0.0082426384168104
		TTHERM_00155370	hypothetical_protein	chr_001	0.00728800524406043
		TTHERM_00155380	conserved_hypothetical_protein	chr_001	0.0138505512459642
		TTHERM_00155390	hypothetical_protein	chr_001	NA
		TTHERM_00155400	conserved_hypothetical_protein	chr_001	-0.0983026457229228
		TTHERM_00155410	hypothetical_protein	chr_001	NA
		TTHERM_00155420	hypothetical_protein	chr_001	-0.0677250393533232
		TTHERM_00155430	Nucleoside_transporter_family_protein	chr_001	-0.0291791949878222
		TTHERM_00155440	Nucleoside_transporter_family_protein	chr_001	-0.0416295778271406
		TTHERM_00155460	hypothetical_protein	chr_001	-0.0407338047272265
		TTHERM_00155470	hypothetical_protein	chr_001	NA
		TTHERM_00155480	Rhomboid_family_protein	chr_001	-0.0764019798749579
		TTHERM_00155510	hypothetical_protein	chr_001	0.0768576155429411
		TTHERM_00155520	hypothetical_protein	chr_001	-0.0446679006827122
		TTHERM_00155530	hypothetical_protein	chr_001	NA
		TTHERM_00155540	hypothetical_protein	chr_001	NA
		TTHERM_00155550	hypothetical_protein	chr_001	-0.400775259170452
		TTHERM_00155569	hypothetical_protein	chr_001	NA
		TTHERM_00155570	hypothetical_protein	chr_001	-0.40037218076812
		TTHERM_00155580	Adaptin_Nterminal_region_family_protein	chr_001	-0.0072042685036214
		TTHERM_00155590	HMG_box_family_protein	chr_001	-0.115681939564901
		TTHERM_00155600	hypothetical_protein	chr_001	-0.109688951179221
		TTHERM_00155610	hypothetical_protein	chr_001	NA
		TTHERM_00155620	hypothetical_protein	chr_001	NA
		TTHERM_00155630	hypothetical_protein	chr_001	-0.568879274974352
		TTHERM_00155640	hypothetical_protein	chr_001	0.0110470415938176
		TTHERM_00156650	IQ_calmodulinbinding_motif_family_protein	chr_001	-0.154518855814953
		TTHERM_00156660	hypothetical_protein	chr_001	-0.036099424742377
		TTHERM_00156669	hypothetical_protein	chr_001	-0.0963332205340231
		TTHERM_00156670	hypothetical_protein	chr_001	-0.091623350140064
		TTHERM_00156679	hypothetical_protein	chr_001	NA
		TTHERM_00156690	EGFlike_domain_containing_protein	chr_001	-0.201635692318028
		TTHERM_00156700	hypothetical_protein	chr_001	-0.0430701873266291
		TTHERM_00156710	hypothetical_protein	chr_001	NA
		TTHERM_00156720	hypothetical_protein	chr_001	NA
		TTHERM_00156758	hypothetical_protein	chr_001	NA
		TTHERM_00156760	hypothetical_protein	chr_001	NA
		TTHERM_00156770	hypothetical_protein	chr_001	NA
		TTHERM_00156780	hypothetical_protein	chr_001	NA
		TTHERM_00157790	WW_domain_containing_protein	chr_001	-0.00678737553183121
		TTHERM_00157800	protoporphyrinogen_oxidase_family_protein	chr_001	NA
		TTHERM_00157810	ribosomal_protein_S15_containing_protein	chr_001	0.0616588307073897
		TTHERM_00157829	hypothetical_protein	chr_001	NA
		TTHERM_00157830	hypothetical_protein	chr_001	-0.0646989661992057
		TTHERM_00157840	hypothetical_protein	chr_001	NA
		TTHERM_00157850	TBC_domain_containing_protein	chr_001	-0.121436179315585
		TTHERM_00157869	hypothetical_protein	chr_001	NA
		TTHERM_00157870	hypothetical_protein	chr_001	NA
		TTHERM_00157880	Leucine_Rich_Repeat_family_protein	chr_001	-0.0299101262647689
		TTHERM_00157890	Leucine_Rich_Repeat_family_protein	chr_001	NA
		TTHERM_00157909	hypothetical_protein	chr_001	NA
		TTHERM_00157910	hypothetical_protein	chr_001	-0.0820179084321073
		TTHERM_00157930	Phosphatidylinositol_3and_4kinase_family_protein	chr_001	0.00756118377611103
		TTHERM_00157949	hypothetical_protein	chr_001	NA
		TTHERM_00157950	hypothetical_protein	chr_001	NA
		TTHERM_00157960	hypothetical_protein	chr_001	-0.292439108329041
		TTHERM_00157970	hypothetical_protein	chr_001	NA
		TTHERM_00157980	hypothetical_protein	chr_001	-0.251621550108678
		TTHERM_00158000	hypothetical_protein	chr_001	-0.0295652912992194
		TTHERM_00158010	hypothetical_protein	chr_001	-0.290037646585357
		TTHERM_00158020	PCI_domain_containing_protein	chr_001	0.0117153601388487
		TTHERM_00158039	hypothetical_protein	chr_001	NA
		TTHERM_00158040	RanBP1_domain_containing_protein	chr_001	0.162717495846813
		TTHERM_00158050	FHA_domain_containing_protein	chr_001	-0.0616892962183813
		TTHERM_00158069	hypothetical_protein	chr_001	NA
		TTHERM_00158070	hypothetical_protein	chr_001	-0.199396300516839
		TTHERM_00158080	hypothetical_protein	chr_001	-0.104053226783458
		TTHERM_00158100	hypothetical_protein	chr_001	NA
		TTHERM_00158110	hypothetical_protein	chr_001	-0.348111129655762
		TTHERM_00158120	hypothetical_protein	chr_001	NA
		TTHERM_00158130	hypothetical_protein	chr_001	NA
		TTHERM_00158140	hypothetical_protein	chr_001	-0.12772523338383
		TTHERM_00158150	hypothetical_protein	chr_001	-0.154709875881779
		TTHERM_00158160	hypothetical_protein	chr_001	-0.10738845041546
		TTHERM_00158170	abhydrolase_associated_lipase_region_family_protein	chr_001	-0.0449867286281263
		TTHERM_00158180	hypothetical_protein	chr_001	-0.0461733092824373
		TTHERM_00158190	GTPase_activating_protein_for_Arf_containing_protein	chr_001	-0.0535966089206194
		TTHERM_00158200	hypothetical_protein	chr_001	-0.0293632787210459
		TTHERM_00158210	Proteasome_Atype_and_Btype_family_protein	chr_001	0.0512802887094002
		TTHERM_00158220	hypothetical_protein	chr_001	-0.0490915560602704
		TTHERM_00158230	hypothetical_protein	chr_001	0.00797738060419076
		TTHERM_00158240	hypothetical_protein	chr_001	-0.00269239760852102
		TTHERM_00158250	Protein_kinase_domain_containing_protein	chr_001	NA
		TTHERM_00158260	hypothetical_protein	chr_001	NA
		TTHERM_00158270	hypothetical_protein	chr_001	0.00932630826460505
		TTHERM_00158280	DOMON_domain_containing_protein	chr_001	-0.0832671382105848
		TTHERM_00158290	LMBR1like_conserved_region_family_protein	chr_001	-0.00555250228867994
		TTHERM_00158300	hypothetical_protein	chr_001	NA
		TTHERM_00158310	hypothetical_protein	chr_001	-0.118806952573135
		TTHERM_00158320	Ubox_domain_containing_protein	chr_001	-0.00799163678187067
		TTHERM_00158330	cyclic_nucleotidebinding_domain_containing_protein	chr_001	-0.0543920119464003
		TTHERM_00158340	putative_phospholipidtransporting_ATPase	chr_001	-0.203311460617703
		TTHERM_00158360	hypothetical_protein	chr_001	0.0446809163114478
		TTHERM_00158370	hypothetical_protein	chr_001	0.00352878635762241
		TTHERM_00158380	hypothetical_protein	chr_001	-0.0770497989643001
		TTHERM_00158390	Dpy30_motif_family_protein	chr_001	0.0283448186191652
		TTHERM_00158410	hypothetical_protein	chr_001	NA
		TTHERM_00158420	hypothetical_protein	chr_001	-0.132210179306723
		TTHERM_00158430	Protein_kinase_domain_containing_protein	chr_001	-0.0510786373495733
		TTHERM_00158440	hypothetical_protein	chr_001	-0.160474883715274
		TTHERM_00158450	AMPbinding_enzyme_family_protein	chr_001	-0.0404952434349933
		TTHERM_00158459	hypothetical_protein	chr_001	NA
		TTHERM_00158460	RNA_recognition_motif_2_family_protein	chr_001	-0.0637836863033794
		TTHERM_00158469	hypothetical_protein	chr_001	NA
		TTHERM_00158480	Protein_kinase_domain_containing_protein	chr_001	-0.00737145704708344
		TTHERM_00158490	hypothetical_protein	chr_001	-0.123440235455635
		TTHERM_00158500	cyclic_nucleotidebinding_domain_containing_protein	chr_001	NA
		TTHERM_00158510	hypothetical_protein	chr_001	-0.0424404811317055
		TTHERM_00158520	Hsp90_protein	chr_001	0.0672675202092091
		TTHERM_00158530	hypothetical_protein	chr_001	-0.0238684170081527
		TTHERM_00160540	hypothetical_protein	chr_001	-0.147537330594233
		TTHERM_00160550	EGFlike_domain_containing_protein	chr_001	-0.0520014402065395
		TTHERM_00160560	hypothetical_protein	chr_001	-0.0227297250348961
		TTHERM_00160579	hypothetical_protein	chr_001	NA
		TTHERM_00160580	hypothetical_protein	chr_001	-0.0535897651355417
		TTHERM_00160590	hypothetical_protein	chr_001	-0.131954281494003
		TTHERM_00160600	hypothetical_protein	chr_001	-0.188057674458544
		TTHERM_00160610	hypothetical_protein	chr_001	-0.361334413032703
		TTHERM_00160620	hypothetical_protein	chr_001	0.0215074808629088
		TTHERM_00160630	hypothetical_protein	chr_001	0.0299386939405278
		TTHERM_00160640	hypothetical_protein	chr_001	-0.247690910013965
		TTHERM_00160650	hypothetical_protein	chr_001	0.0239884148878341
		TTHERM_00160660	Tetraspanin_family_protein	chr_001	-0.065523585607186
		TTHERM_00160670	hypothetical_protein	chr_001	-0.00268663536047997
		TTHERM_00160680	Ser_Thr_protein_phosphatase_family_protein	chr_001	-0.0778553447470363
		TTHERM_00160690	hypothetical_protein	chr_001	NA
		TTHERM_00160700	hypothetical_protein	chr_001	0.00653731426459845
		TTHERM_00160710	hypothetical_protein	chr_001	-0.187893161891848
		TTHERM_00160720	ATPase_AAA_family_protein	chr_001	0.00756076621546836
		TTHERM_00160739	hypothetical_protein	chr_001	NA
		TTHERM_00160740	hypothetical_protein	chr_001	-0.0585541114999587
		TTHERM_00160750	SelR_domain_containing_protein	chr_001	-0.220894845285525
		TTHERM_00160760	1433_protein	chr_001	NA
		TTHERM_00160769	hypothetical_protein	chr_001	NA
		TTHERM_00160770	1433_protein	chr_001	0.115333154937115
		TTHERM_00160780	hypothetical_protein	chr_001	-0.0360477595886775
		TTHERM_00160790	hypothetical_protein	chr_001	-0.0380155640475058
		TTHERM_00160800	oxidoreductase_FAD_FMNbinding_family_protein	chr_001	-0.120934039553364
		TTHERM_00160810	oxidoreductase_FAD_FMNbinding_family_protein	chr_001	-0.093756779067035
		TTHERM_00160820	oxidoreductase_FAD_FMNbinding_family_protein	chr_001	0.00471341672078007
		TTHERM_00160830	hypothetical_protein	chr_001	-0.0598355089719932
		TTHERM_00160840	hypothetical_protein	chr_001	-0.358005926093253
		TTHERM_00160850	Zinc_finger_C2H2_type_family_protein	chr_001	-0.0372065909120535
		TTHERM_00160860	hypothetical_protein	chr_001	-0.025118401240509
		TTHERM_00160870	ATPase_histidine_kinase_DNA_gyrase_B_and_HSP90like_domain_containing_protein	chr_001	NA
		TTHERM_00160880	hypothetical_protein	chr_001	NA
		TTHERM_00160898	hypothetical_protein	chr_001	NA
		TTHERM_00160899	hypothetical_protein	chr_001	NA
		TTHERM_00160910	hypothetical_protein	chr_001	0.0246245613646065
		TTHERM_00160920	hypothetical_protein	chr_001	-0.0963683202917726
		TTHERM_00160930	Protein_kinase_domain_containing_protein	chr_001	-0.0364349988698361
		TTHERM_00160940	hypothetical_protein	chr_001	NA
		TTHERM_00160950	ABC_transporter_family_protein	chr_001	-0.100295945543057
		TTHERM_00160960	hypothetical_protein	chr_001	0.0568118936068174
		TTHERM_00160970	hypothetical_protein	chr_001	-0.0263044366658819
		TTHERM_00160980	hypothetical_protein	chr_001	-0.0418422589555537
		TTHERM_00160990	Dynamin_central_region_family_protein	chr_001	0.0105095621857869
		TTHERM_00161000	hypothetical_protein	chr_001	0.08613549776379
		TTHERM_00161019	conserved_hypothetical_protein	chr_001	NA
		TTHERM_00161020	hypothetical_protein	chr_001	NA
		TTHERM_00161030	FHA_domain_containing_protein	chr_001	-0.0313551159009355
		TTHERM_00161049	hypothetical_protein	chr_001	NA
		TTHERM_00161050	hypothetical_protein	chr_001	-0.102827720718036
		TTHERM_00161060	Ribosomal_protein_L7Ae_containing_protein	chr_001	NA
		TTHERM_00161070	NOT2_NOT3_NOT5_family_protein	chr_001	-0.0376762786128951
		TTHERM_00161080	hypothetical_protein	chr_001	NA
		TTHERM_00161090	nicotinate_phosphoribosyltransferase_putative_family_protein	chr_001	-0.100036726587633
		TTHERM_00161100	Protein_kinase_domain_containing_protein	chr_001	-0.124010264237394
		TTHERM_00161110	hypothetical_protein	chr_001	NA
		TTHERM_00161120	hypothetical_protein	chr_001	-0.105258687868826
		TTHERM_00161130	Papain_family_cysteine_protease_containing_protein	chr_001	0.113043808185392
		TTHERM_00161140	hypothetical_protein	chr_001	-0.0455122324273056
		TTHERM_00161150	hypothetical_protein	chr_001	-0.164360783891197
		TTHERM_00161160	hypothetical_protein	chr_001	-0.027060940754094
		TTHERM_00161170	hypothetical_protein	chr_001	-0.0489856379383515
		TTHERM_00161180	Replication_factor_C_subunit_putative	chr_001	0.0255287112449524
		TTHERM_00161200	hypothetical_protein	chr_001	0.0876929674099485
		TTHERM_00161210	2Fe2S_ironsulfur_cluster_binding_domain_containing_protein	chr_001	0.0715958009213806
		TTHERM_00161220	inorganic_anion_transporter_sulfate_permease_SulP_family	chr_001	-0.0321568989174073
		TTHERM_00161230	ComB_putative	chr_001	0.0983030277239008
		TTHERM_00161250	Vacuolar_ATP_synthase_subunit_H	chr_001	0.0385309714543608
		TTHERM_00161260	Vacuolar_ATP_synthase_putative	chr_001	0.00422462055681417
		TTHERM_00161270	conserved_hypothetical_protein	chr_001	0.0494391263622028
		TTHERM_00161280	Leucine_Rich_Repeat_family_protein	chr_001	-0.121222554768356
		TTHERM_00161290	hypothetical_protein	chr_001	-0.125635093975712
		TTHERM_00161300	hypothetical_protein	chr_001	-0.19787561565118
		TTHERM_00161318	conserved_hypothetical_protein	chr_001	NA
		TTHERM_00161319	hypothetical_protein	chr_001	NA
		TTHERM_00161330	hypothetical_protein	chr_001	-0.0585140952280928
		TTHERM_00161340	Ubiquitin_carboxylterminal_hydrolase_family_protein	chr_001	-0.0203626341569113
		TTHERM_00161370	hypothetical_protein	chr_001	-0.149359714295229
		TTHERM_00161390	hypothetical_protein	chr_001	-0.00356140432794899
		TTHERM_00161410	hypothetical_protein	chr_001	-0.0343959155302273
		TTHERM_00161420	hypothetical_protein	chr_001	-0.0565525034432745
		TTHERM_00161430	hypothetical_protein	chr_001	-0.0571291947079067
		TTHERM_00161440	Leucine_Rich_Repeat_family_protein	chr_001	-0.0809042299976518
		TTHERM_00161450	hypothetical_protein	chr_001	NA
		TTHERM_00161460	Dual_specificity_phosphatase_catalytic_domain_containing_protein	chr_001	-0.0838861283824807
		TTHERM_00161469	hypothetical_protein	chr_001	NA
		TTHERM_00161480	hypothetical_zinc_finger_protein_putative	chr_001	0.0273910127431254
		TTHERM_00161490	hypothetical_protein	chr_001	-0.0648526651808339
		TTHERM_00161500	hypothetical_protein	chr_001	-0.0560843979745675
		TTHERM_00161510	hypothetical_protein	chr_001	-0.00758858209625422
		TTHERM_00161520	hypothetical_protein	chr_001	-0.334824260275629
		TTHERM_00161530	hypothetical_protein	chr_001	-0.111163825615071
		TTHERM_00161540	hypothetical_protein	chr_001	-0.121999152446922
		TTHERM_00161559	hypothetical_protein	chr_001	NA
		TTHERM_00161560	hypothetical_protein	chr_001	-0.0386664956665753
		TTHERM_00161570	Protein_kinase_domain_containing_protein	chr_001	-0.0842082583240553
		TTHERM_00161580	hypothetical_protein	chr_001	-0.0810897465689046
		TTHERM_00161600	ADPribosylation_factor_2_putative	chr_001	NA
		TTHERM_00161619	hypothetical_protein	chr_001	NA
		TTHERM_00161620	hypothetical_protein	chr_001	-0.378598992194677
		TTHERM_00161630	hypothetical_protein	chr_001	-0.0998145561569361
		TTHERM_00161640	hypothetical_protein	chr_001	-0.0539180903903558
		TTHERM_00161650	hypothetical_protein	chr_001	-0.113923854169154
		TTHERM_00161660	hypothetical_protein	chr_001	0.0210689606543506
		TTHERM_00161670	cation_channel_family_protein	chr_001	-0.0417069786462232
		TTHERM_00161680	hypothetical_protein	chr_001	-0.0410599490531452
		TTHERM_00161690	hypothetical_protein	chr_001	-0.0757068107454197
		TTHERM_00161700	hypothetical_protein	chr_001	-0.116318245761117
		TTHERM_00161710	hypothetical_protein	chr_001	NA
		TTHERM_00161720	Zinc_finger_family_protein	chr_001	-0.0121982170010245
		TTHERM_00161730	hypothetical_protein	chr_001	NA
		TTHERM_00161740	conserved_hypothetical_protein	chr_001	0.00334956634527364
		TTHERM_00161750	conserved_hypothetical_protein	chr_001	-0.0654492641406546
		TTHERM_00161759	hypothetical_protein	chr_001	NA
		TTHERM_00161760	hypothetical_protein	chr_001	NA
		TTHERM_00161780	hypothetical_protein	chr_001	0.0300527397872531
		TTHERM_00161790	hypothetical_protein	chr_001	-0.0547552843330742
		TTHERM_00161800	cyclic_nucleotidebinding_domain_containing_protein	chr_001	-0.0800824293012516
		TTHERM_00161810	cation_channel_family_protein	chr_001	NA
		TTHERM_00161820	ubiquitin_transferase_HECT_domain_family_protein	chr_001	-0.0269649074904297
		TTHERM_00161830	conserved_hypothetical_protein	chr_001	0.0202516109235962
		TTHERM_00161840	Ferredoxin_2Fe2S_putative	chr_001	-0.226043277561151
		TTHERM_00161850	hypothetical_protein	chr_001	NA
		TTHERM_00161860	ABC_transporter_family_protein	chr_001	-0.0522328023715654
		TTHERM_00161861	hypothetical_protein	chr_001	-0.159854557371785
		TTHERM_00638860	hypothetical_protein	chr_001	NA
		TTHERM_00638870	hypothetical_protein	chr_001	-0.293339764791736
		TTHERM_00638880	hypothetical_protein	chr_001	NA
		TTHERM_00638890	hypothetical_protein	chr_001	NA
		TTHERM_00638900	hypothetical_protein	chr_001	-0.424212123762539
		TTHERM_00638910	hypothetical_protein	chr_001	NA
		TTHERM_00639920	zinc_finger_domain_LSD1_subclass_family_protein	chr_001	-0.146750884141907
		TTHERM_00639930	hypothetical_protein	chr_001	NA
		TTHERM_00639950	hypothetical_protein	chr_001	-0.302135161748849
		TTHERM_00639960	hypothetical_protein	chr_001	NA
		TTHERM_00639970	hypothetical_protein	chr_001	NA
		TTHERM_00639980	zinc_finger_protein	chr_001	-0.0800143235497824
		TTHERM_00640000	hypothetical_protein	chr_001	NA
		TTHERM_00640020	hypothetical_protein	chr_001	0.0842716273352983
		TTHERM_00640030	conserved_hypothetical_protein	chr_001	-0.0713809703080344
		TTHERM_00640040	FAD_binding_domain_of_DNA_photolyase_family_protein	chr_001	-0.0127758304541371
		TTHERM_00640050	hypothetical_protein	chr_001	0.00929209197005786
		TTHERM_00640060	hypothetical_protein	chr_001	NA
		TTHERM_00641070	hypothetical_protein	chr_001	-0.0508563073406152
		TTHERM_00641080	Protein_kinase_domain_containing_protein	chr_001	NA
		TTHERM_00641090	Leucine_Rich_Repeat_family_protein	chr_001	-0.100624326647398
		TTHERM_00641100	PAP2_superfamily_protein	chr_001	NA
		TTHERM_00641110	Protein_kinase_domain_containing_protein	chr_001	0.0124978373880591
		TTHERM_00641119	hypothetical_protein	chr_001	NA
		TTHERM_00641120	PCI_domain_containing_protein	chr_001	0.0182314243459636
		TTHERM_00641130	MORN_repeat_variant_family_protein	chr_001	-0.289379171544201
		TTHERM_00641140	hypothetical_protein	chr_001	-0.0342062310825397
		TTHERM_00641150	Papain_family_cysteine_protease_containing_protein	chr_001	-0.0728557818571223
		TTHERM_00641160	hypothetical_protein	chr_001	-0.0719684844863594
		TTHERM_00641170	hypothetical_protein	chr_001	NA
		TTHERM_00641180	hypothetical_protein	chr_001	NA
		TTHERM_00641200	hypothetical_protein	chr_001	0.0114635120738636
		TTHERM_00641210	HMG_box_family_protein	chr_001	-0.0765787842607526
		TTHERM_00641220	hypothetical_protein	chr_001	-0.0415454287583891
		TTHERM_00641230	hypothetical_protein	chr_001	-0.13531904281708
		TTHERM_00641240	phosphoglycerate_mutase_1_family_protein	chr_001	NA
		TTHERM_00641250	hypothetical_protein	chr_001	0.00318469559522826
		TTHERM_00641260	hypothetical_protein	chr_001	-0.335343756598746
		TTHERM_00641270	hypothetical_protein	chr_001	-0.0382433338182795
		TTHERM_00641280	hypothetical_protein	chr_001	-0.183464258624318
		TTHERM_00641290	hypothetical_protein	chr_001	NA
		TTHERM_00641310	hypothetical_protein	chr_001	NA
		TTHERM_00641320	hypothetical_protein	chr_001	-0.167105298752841
		TTHERM_00641330	hypothetical_protein	chr_001	NA
		TTHERM_00641340	hypothetical_protein	chr_001	-0.227983919492107
		TTHERM_00641350	hypothetical_protein	chr_001	NA
		TTHERM_00641360	hypothetical_protein	chr_001	NA
		TTHERM_00641370	hypothetical_protein	chr_001	NA
		TTHERM_00642380	hypothetical_protein	chr_001	NA
		TTHERM_00643380	hypothetical_protein	chr_001	-0.265415275189015
		TTHERM_00643390	hypothetical_protein	chr_001	NA
		TTHERM_00643400	hypothetical_protein	chr_001	NA
		TTHERM_00643410	hypothetical_protein	chr_001	NA
		TTHERM_00643420	hypothetical_protein	chr_001	NA
		TTHERM_00643440	hypothetical_protein	chr_001	NA
		TTHERM_00643450	hypothetical_protein	chr_001	NA
		TTHERM_00643460	hypothetical_protein	chr_001	NA
		TTHERM_00643470	Protein_kinase_domain_containing_protein	chr_001	-0.625454802148416
		TTHERM_00643480	conserved_hypothetical_protein	chr_001	NA
		TTHERM_00643490	ubiE_COQ5_methyltransferase_putative	chr_001	-0.100136827551341
		TTHERM_00643500	hypothetical_protein	chr_001	-0.0506432596809323
		TTHERM_00643510	Ligandgated_ion_channel_family_protein	chr_001	-0.030807858130047
		TTHERM_00643520	conserved_hypothetical_protein	chr_001	-0.278671212645619
		TTHERM_00643530	hypothetical_protein	chr_001	-0.0105651512078941
		TTHERM_00643540	Methyltransferase_small_domain_containing_protein	chr_001	-0.0397641585269273
		TTHERM_00643550	NaH_K_antiporter_Ptype_ATPase_alpha_subunit_family_protein	chr_001	-0.044346876494818
		TTHERM_00643560	hypothetical_protein	chr_001	0.0402110172753413
		TTHERM_00643580	PUF4_pumiliofamily_RNAbinding_repeat_protein_putative	chr_001	0.00180432126549551
		TTHERM_00644580	hypothetical_protein	chr_001	NA
		TTHERM_00644590	TPR_Domain_containing_protein	chr_001	-0.0884175832713974
		TTHERM_00644600	Protein_kinase_domain_containing_protein	chr_001	0.0172673529119938
		TTHERM_00644610	hypothetical_protein	chr_001	0.0248307740391338
		TTHERM_00644620	hypothetical_protein	chr_001	NA
		TTHERM_00644630	hypothetical_protein	chr_001	NA
		TTHERM_00644640	hypothetical_protein	chr_001	-0.0532404847584708
		TTHERM_00644650	hypothetical_protein	chr_001	-0.155957736503652
		TTHERM_00644660	hypothetical_protein	chr_001	-0.261571335152061
		TTHERM_00644670	hypothetical_protein	chr_001	-0.205497902972071
		TTHERM_00644680	hypothetical_protein	chr_001	-0.0829126931766266
		TTHERM_00644690	hypothetical_protein	chr_001	-0.136900265459627
		TTHERM_00644700	hypothetical_protein	chr_001	NA
		TTHERM_00644710	hypothetical_protein	chr_001	-0.0443120204268014
		TTHERM_00644730	hypothetical_protein	chr_001	-0.422578978811939
		TTHERM_00644740	hypothetical_protein	chr_001	NA
		TTHERM_00644750	hypothetical_protein	chr_001	NA
		TTHERM_00644760	hypothetical_protein	chr_001	0.170998144474202
		TTHERM_00644770	hypothetical_protein	chr_001	NA
		TTHERM_00644780	merozoite_surface_protein_3_alpha	chr_001	-0.123454388678415
		TTHERM_01324740	cyclic_nucleotidebinding_domain_protein	chr_001	NA
		TTHERM_01325740	hypothetical_protein	chr_001	NA
		TTHERM_01325750	hypothetical_protein	chr_001	NA
		TTHERM_01325770	hypothetical_protein	chr_001	-0.126102681281276
		TTHERM_01325780	hypothetical_protein	chr_001	NA
		TTHERM_01325790	hypothetical_protein	chr_001	NA
		TTHERM_01325800	hypothetical_protein	chr_001	NA
		TTHERM_01419330	hypothetical_protein	chr_001	-0.171093480605511
		TTHERM_01589510	hypothetical_protein	chr_001	NA
		TTHERM_01589520	hypothetical_protein	chr_001	NA
		TTHERM_000304132	transmembrane_protein_putative	chr_002	NA
		TTHERM_000304271	hypothetical_protein	chr_002	-0.214535375092339
		TTHERM_000304273	hypothetical_protein	chr_002	NA
		TTHERM_000304275	hypothetical_protein	chr_002	NA
		TTHERM_000304358	hypothetical_protein	chr_002	-0.21543183902059
		TTHERM_000307679	transmembrane_protein_putative	chr_002	-0.0268183493351377
		TTHERM_000307767	transmembrane_protein_putative	chr_002	NA
		TTHERM_000307842	tetratricopeptide_repeat_protein	chr_002	-0.15017392890865
		TTHERM_000309879	PiggyBaclike_protein	chr_002	-0.210652983530168
		TTHERM_000309969	hypothetical_protein	chr_002	NA
		TTHERM_000310008	hypothetical_protein	chr_002	NA
		TTHERM_000310019	transmembrane_protein_putative	chr_002	NA
		TTHERM_000310058	transmembrane_protein_putative	chr_002	NA
		TTHERM_000310059	hypothetical_protein	chr_002	NA
		TTHERM_000310107	hypothetical_protein	chr_002	-0.469575771064241
		TTHERM_000310108	hypothetical_protein	chr_002	-0.256490032386641
		TTHERM_000310109	hypothetical_protein	chr_002	NA
		TTHERM_000310158	transmembrane_protein_putative	chr_002	NA
		TTHERM_000310159	transmembrane_protein_putative	chr_002	NA
		TTHERM_000310189	hypothetical_protein	chr_002	NA
		TTHERM_000310339	hypothetical_protein	chr_002	NA
		TTHERM_000310509	MFS_transporter	chr_002	0.00183194205994837
		TTHERM_000310529	phosphatidylinositol_4phosphate_5kinase	chr_002	-0.0182354965181932
		TTHERM_000310659	hypothetical_protein	chr_002	NA
		TTHERM_00303110	hypothetical_protein	chr_002	-0.0953835713901122
		TTHERM_00304120	ATPase_histidine_kinase_DNA_gyrase_B_and_HSP90like_domain_containing_protein	chr_002	-0.103756614055459
		TTHERM_00304130	hypothetical_protein	chr_002	-0.255214933384522
		TTHERM_00304140	hypothetical_protein	chr_002	0.0423508612145402
		TTHERM_00304150	conserved_hypothetical_protein	chr_002	0.0125047056320278
		TTHERM_00304160	hypothetical_protein	chr_002	-0.103059757064729
		TTHERM_00304170	RNBlike_protein	chr_002	-0.0417203318385637
		TTHERM_00304180	acetyltransferase_GNAT_family_protein	chr_002	0.0511681791851709
		TTHERM_00304190	cyclic_nucleotidebinding_domain_containing_protein	chr_002	-0.0714672955459865
		TTHERM_00304200	hypothetical_protein	chr_002	0.0156371328583304
		TTHERM_00304210	hypothetical_protein	chr_002	-0.00986465310041756
		TTHERM_00304220	zinc_finger_domain_LSD1_subclass_family_protein	chr_002	-0.0387103843768912
		TTHERM_00304240	conserved_hypothetical_protein	chr_002	-0.0832125624966383
		TTHERM_00304250	hypothetical_protein	chr_002	NA
		TTHERM_00304260	Glutamic_acidrich_protein_precursor_putative	chr_002	NA
		TTHERM_00304270	hypothetical_protein	chr_002	NA
		TTHERM_00304290	hypothetical_protein	chr_002	NA
		TTHERM_00304310	hypothetical_protein	chr_002	-0.0219811983466051
		TTHERM_00304320	hypothetical_protein	chr_002	NA
		TTHERM_00304330	Endonuclease_Exonuclease_phosphatase_family_protein	chr_002	-0.0237486425657691
		TTHERM_00304340	TPR_Domain_containing_protein	chr_002	0.0190237691894906
		TTHERM_00304350	YbaK_prolyltRNA_synthetases_associated_domain_containing_protein	chr_002	-0.0841227319850488
		TTHERM_00304359	Acyl_carrier_protein_putative	chr_002	-0.268610532789338
		TTHERM_00304360	cyclic_nucleotidebinding_domain_containing_protein	chr_002	-0.216318473834689
		TTHERM_00304370	Major_Facilitator_Superfamily_protein	chr_002	-0.0808317204235246
		TTHERM_00305390	Leucine_Rich_Repeat_family_protein	chr_002	-0.0114737919812779
		TTHERM_00305400	hypothetical_protein	chr_002	-0.135382566975539
		TTHERM_00305410	conserved_hypothetical_protein	chr_002	-0.107298871133741
		TTHERM_00305420	RING_finger_protein	chr_002	-0.225125714055383
		TTHERM_00305430	cyclic_nucleotidebinding_domain_containing_protein	chr_002	-0.0914098546085275
		TTHERM_00305440	Dual_specificity_phosphatase_catalytic_domain_containing_protein	chr_002	NA
		TTHERM_00305450	hypothetical_protein	chr_002	-0.0853070049324393
		TTHERM_00305460	hypothetical_protein	chr_002	-0.0867592482847529
		TTHERM_00305480	hypothetical_protein	chr_002	-0.141413338207454
		TTHERM_00305490	hypothetical_protein	chr_002	NA
		TTHERM_00305500	hypothetical_protein	chr_002	-0.0312748659619482
		TTHERM_00305510	hypothetical_protein	chr_002	0.0126054646030061
		TTHERM_00305570	hypothetical_protein	chr_002	-0.106749480409503
		TTHERM_00305580	hypothetical_protein	chr_002	-0.0422822213802084
		TTHERM_00305590	methyltransferase_putative	chr_002	-0.0160387917983328
		TTHERM_00305600	hypothetical_protein	chr_002	-0.0661517041835561
		TTHERM_00305620	hypothetical_protein	chr_002	-0.0046818620825924
		TTHERM_00305630	hypothetical_protein	chr_002	-0.0176438172156584
		TTHERM_00305641	hypothetical_protein	chr_002	-0.203459519809262
		TTHERM_00305652	hypothetical_protein	chr_002	NA
		TTHERM_00307630	Protein_kinase_domain_containing_protein	chr_002	-0.103199389196072
		TTHERM_00307640	hypothetical_protein	chr_002	-0.0307665560536415
		TTHERM_00307650	hypothetical_protein	chr_002	-0.040618238308447
		TTHERM_00307660	hypothetical_protein	chr_002	0.0357317740588184
		TTHERM_00307670	hypothetical_protein	chr_002	NA
		TTHERM_00307680	hypothetical_protein	chr_002	-0.285269291465701
		TTHERM_00307690	hypothetical_protein	chr_002	-0.0974725220081575
		TTHERM_00307700	hypothetical_protein	chr_002	-0.0747800559451183
		TTHERM_00307710	Prefoldin_subunit_family_protein	chr_002	0.0265907245231667
		TTHERM_00307730	hypothetical_protein	chr_002	NA
		TTHERM_00307739	hypothetical_protein	chr_002	NA
		TTHERM_00307740	hypothetical_protein	chr_002	NA
		TTHERM_00307750	hypothetical_protein	chr_002	NA
		TTHERM_00307760	hypothetical_protein	chr_002	NA
		TTHERM_00307770	TPR_Domain_containing_protein	chr_002	-0.0300439374222419
		TTHERM_00307780	cyclic_nucleotidebinding_domain_containing_protein	chr_002	-0.0259045689163726
		TTHERM_00307790	cyclic_nucleotidebinding_domain_containing_protein	chr_002	0.00489512771308949
		TTHERM_00307800	hypothetical_protein	chr_002	NA
		TTHERM_00307810	hypothetical_protein	chr_002	-0.159657756042099
		TTHERM_00307820	hypothetical_protein	chr_002	NA
		TTHERM_00309830	Integral_membrane_protein_DUF6_containing_protein	chr_002	-0.0591398993082335
		TTHERM_00309840	hypothetical_protein	chr_002	-0.040071388376103
		TTHERM_00309860	hypothetical_protein	chr_002	-0.300705164914293
		TTHERM_00309870	hypothetical_protein	chr_002	-0.0401397549089508
		TTHERM_00309880	KUL80_Ku70_Ku80_betabarrel_domain_protein_putative	chr_002	NA
		TTHERM_00309890	hypothetical_protein	chr_002	-0.0858517152636607
		TTHERM_00309900	cyclic_nucleotidebinding_domain_containing_protein	chr_002	-0.0744933926264531
		TTHERM_00309910	hypothetical_protein	chr_002	-0.116429466765486
		TTHERM_00309920	hypothetical_protein	chr_002	-0.151936417425184
		TTHERM_00309930	zinc_finger_lsd1_subclass_family_protein	chr_002	-0.268039127979959
		TTHERM_00309940	Leucine_Rich_Repeat_family_protein	chr_002	NA
		TTHERM_00309950	hypothetical_protein	chr_002	-0.0797043772775387
		TTHERM_00309960	hypothetical_protein	chr_002	NA
		TTHERM_00309970	ankyrin_domain_protein	chr_002	-0.0968841570633706
		TTHERM_00309990	PAS_domain_Sbox_family_protein	chr_002	-0.0639913570707569
		TTHERM_00310000	hypothetical_protein	chr_002	-0.104161721880701
		TTHERM_00310010	hypothetical_protein	chr_002	NA
		TTHERM_00310020	hypothetical_protein	chr_002	NA
		TTHERM_00310070	hypothetical_protein	chr_002	NA
		TTHERM_00310080	hypothetical_protein	chr_002	NA
		TTHERM_00310090	hypothetical_protein	chr_002	NA
		TTHERM_00310110	hypothetical_protein	chr_002	0.0256394405005752
		TTHERM_00310120	hypothetical_protein	chr_002	NA
		TTHERM_00310130	hypothetical_protein	chr_002	-0.0543342669874615
		TTHERM_00310150	hypothetical_protein	chr_002	NA
		TTHERM_00310160	hypothetical_protein	chr_002	-0.191610368586281
		TTHERM_00310170	hypothetical_protein	chr_002	NA
		TTHERM_00310180	hypothetical_protein	chr_002	-0.27425131397313
		TTHERM_00310190	hypothetical_protein	chr_002	-0.0621671817399622
		TTHERM_00310200	hypothetical_protein	chr_002	NA
		TTHERM_00310210	hypothetical_protein	chr_002	NA
		TTHERM_00310220	RING_finger_like_protein	chr_002	-0.354623734659546
		TTHERM_00310230	TPR_Domain_containing_protein	chr_002	-0.049777084017213
		TTHERM_00310240	MOZ_SAS_family_protein	chr_002	-0.0032906853038218
		TTHERM_00310250	hypothetical_protein	chr_002	-0.191378331901605
		TTHERM_00310270	hypothetical_protein	chr_002	-0.129796344800272
		TTHERM_00310280	hypothetical_protein	chr_002	0.103622104349716
		TTHERM_00310290	hypothetical_protein	chr_002	0.025731416093772
		TTHERM_00310300	hypothetical_protein	chr_002	-0.118371194091827
		TTHERM_00310310	hypothetical_protein	chr_002	-0.0720979090832843
		TTHERM_00310320	Protein_kinase_domain_containing_protein	chr_002	-0.00135655842605205
		TTHERM_00310340	PHDfinger_family_protein	chr_002	-0.0448592071204346
		TTHERM_00310350	hypothetical_protein	chr_002	0.0339738264314529
		TTHERM_00310360	hypothetical_protein	chr_002	-0.0294405894749857
		TTHERM_00310370	hypothetical_protein	chr_002	-0.150377399004697
		TTHERM_00310380	hypothetical_protein	chr_002	-0.0949915515950858
		TTHERM_00310390	hypothetical_protein	chr_002	NA
		TTHERM_00310400	hypothetical_protein	chr_002	-0.0452404875703508
		TTHERM_00310410	hypothetical_protein	chr_002	-0.069458928980575
		TTHERM_00310420	hypothetical_protein	chr_002	-0.199485682308399
		TTHERM_00310430	hypothetical_protein	chr_002	NA
		TTHERM_00310440	cation_channel_family_protein	chr_002	-0.0216594239158792
		TTHERM_00310460	hypothetical_protein	chr_002	NA
		TTHERM_00310470	actin	chr_002	0.0279903010899503
		TTHERM_00310490	cyclic_nucleotidebinding_domain_containing_protein	chr_002	-0.06444289637334
		TTHERM_00310500	MFS_transporter	chr_002	-0.045757868017948
		TTHERM_00310510	phosphatidylinositol_4phosphate_5kinase	chr_002	-0.331074764181482
		TTHERM_00310520	hypothetical_protein	chr_002	NA
		TTHERM_00310530	hypothetical_protein	chr_002	0.00809253636015895
		TTHERM_00310540	hypothetical_protein	chr_002	0.15823124042879
		TTHERM_00310560	hypothetical_protein	chr_002	-0.389520493976667
		TTHERM_00310570	hypothetical_protein	chr_002	NA
		TTHERM_00310580	hypothetical_protein	chr_002	-0.088080978478225
		TTHERM_00310590	cyclic_nucleotidebinding_domain_containing_protein	chr_002	-0.150076767832289
		TTHERM_00310620	hypothetical_protein	chr_002	NA
		TTHERM_00310640	hypothetical_protein	chr_002	-0.03752154137825
		TTHERM_00310660	ArgininetRNAprotein_transferase_Cterminus_containing_protein	chr_002	-0.0875383508888412
		TTHERM_00310670	RING_finger_like_protein	chr_002	-0.116384757167196
		TTHERM_00310680	hypothetical_protein	chr_002	NA
		TTHERM_00310690	RING_finger_like_protein	chr_002	-0.190896943629264
		TTHERM_00310700	hypothetical_protein	chr_002	NA
		TTHERM_00310710	hypothetical_protein	chr_002	NA
		TTHERM_00310720	hypothetical_protein	chr_002	-0.104815025090608
		TTHERM_00310740	thioesterase_family_protein	chr_002	0.0213581763172872
		TTHERM_00310750	hypothetical_protein	chr_002	-0.0167882616434133
		TTHERM_00310760	Integral_membrane_protein_DUF6_containing_protein	chr_002	-0.077429398090834
		TTHERM_00310770	hypothetical_protein	chr_002	NA
		TTHERM_00310780	Iron_hydrogenase_small_subunit_family_protein	chr_002	-0.0578892508327121
		TTHERM_00310790	hypothetical_protein	chr_002	-0.0705768105565846
		TTHERM_00310800	hypothetical_protein	chr_002	NA
		TTHERM_00310810	hypothetical_protein	chr_002	-0.137929945186453
		TTHERM_00310820	hypothetical_protein	chr_002	-0.170198744579969
		TTHERM_00310870	hypothetical_protein	chr_002	-0.0761351197993743
		TTHERM_00310880	hypothetical_protein	chr_002	NA
		TTHERM_00310890	hypothetical_protein	chr_002	0.0107566066424559
		TTHERM_00310900	HD_domain_containing_protein	chr_002	NA
		TTHERM_00310910	hypothetical_protein	chr_002	-0.0116118038330049
		TTHERM_00310920	hypothetical_protein	chr_002	-0.023483704796776
		TTHERM_00310930	hypothetical_protein	chr_002	NA
		TTHERM_01027460	hypothetical_protein	chr_003	-0.0892809372907906
		TTHERM_01027470	glutamine_aminotransferase_classI_family_protein	chr_003	-0.0487455889153328
		TTHERM_01027480	hypothetical_protein	chr_003	0.0117188129071793
		TTHERM_01027490	hypothetical_protein	chr_003	-0.0157883285516187
		TTHERM_01027500	hypothetical_protein	chr_003	-0.103623262675581
		TTHERM_01027510	hypothetical_protein	chr_003	-0.00610338250779234
		TTHERM_01027520	Ubiquitinconjugating_enzyme_family_protein	chr_003	-0.0152673892071585
		TTHERM_01027530	small_GTPbinding_protein_domain_containing_protein	chr_003	-0.037701243854036
		TTHERM_01027550	hypothetical_protein	chr_003	-0.00601622383680354
		TTHERM_01027560	Protein_kinase_domain_containing_protein	chr_003	-0.114650329518494
		TTHERM_01027570	hypothetical_protein	chr_003	-0.291052030254718
		TTHERM_01027580	hypothetical_protein	chr_003	-0.124369539398237
		TTHERM_01027590	hypothetical_protein	chr_003	NA
		TTHERM_01027600	hypothetical_protein	chr_003	-0.107351447642674
		TTHERM_01027610	Ser_Thr_protein_phosphatase_family_protein	chr_003	-0.206893701386619
		TTHERM_01027620	TPR_Domain_containing_protein	chr_003	-0.0923085734745953
		TTHERM_01027630	hypothetical_protein	chr_003	-0.0893387553532822
		TTHERM_01027640	hypothetical_protein	chr_003	-0.0456492779657098
		TTHERM_01027650	ATPase_AAA_family_protein	chr_003	-0.02288664992693
		TTHERM_01027660	Eukaryotic_aspartyl_protease_family_protein	chr_003	-0.215391088576261
		TTHERM_01027670	Dynein_heavy_chain_family_protein	chr_003	-0.0197277257826356
		TTHERM_01027680	hypothetical_protein	chr_003	-0.0302121865854629
		TTHERM_01027690	hypothetical_protein	chr_003	NA
		TTHERM_01027700	Protein_kinase_domain_containing_protein	chr_003	-0.0809846969930024
		TTHERM_01027710	hypothetical_protein	chr_003	NA
		TTHERM_01027720	Adenylate_and_Guanylate_cyclase_catalytic_domain_protein	chr_003	-0.0907381228620245
		TTHERM_01027730	hypothetical_protein	chr_003	0.0308637250774942
		TTHERM_01027740	hypothetical_protein	chr_003	NA
		TTHERM_000298239	hypothetical_protein	chr_004	NA
		TTHERM_000298489	transmembrane_protein_putative	chr_004	NA
		TTHERM_000299602	hypothetical_protein	chr_004	0.0613245327362475
		TTHERM_000299749	hypothetical_protein	chr_004	NA
		TTHERM_000300488	hypothetical_protein	chr_004	NA
		TTHERM_000300666	kinase_domain_protein	chr_004	NA
		TTHERM_000301899	hypothetical_protein	chr_004	NA
		TTHERM_00298210	Helicase_conserved_Cterminal_domain_containing_protein	chr_004	NA
		TTHERM_00298220	hypothetical_protein	chr_004	-0.0697640805087869
		TTHERM_00298230	hypothetical_protein	chr_004	-0.0103573935023031
		TTHERM_00298260	hypothetical_protein	chr_004	-0.0851203776601319
		TTHERM_00298270	hypothetical_protein	chr_004	NA
		TTHERM_00298280	hypothetical_protein	chr_004	-0.0252464522231668
		TTHERM_00298290	hypothetical_protein	chr_004	-0.137202893808941
		TTHERM_00298300	hypothetical_protein	chr_004	-0.201148545055155
		TTHERM_00298310	oxidoreductase_aldo_keto_reductase_family_protein	chr_004	-0.342322349906047
		TTHERM_00298320	hypothetical_protein	chr_004	-0.101400028240025
		TTHERM_00298330	hypothetical_protein	chr_004	-0.286227357745003
		TTHERM_00298340	hypothetical_protein	chr_004	-0.145703791564146
		TTHERM_00298350	hypothetical_protein	chr_004	-0.034968857497292
		TTHERM_00298360	hypothetical_protein	chr_004	-0.0835257138958396
		TTHERM_00298370	oxidoreductase_zincbinding_dehydrogenase_family_protein	chr_004	-0.0575780195216062
		TTHERM_00298379	Trans2enoylCoA_reductase_mitochondrial_precursor_putative	chr_004	-0.150512301654491
		TTHERM_00298380	conserved_hypothetical_protein	chr_004	0.0550921291662032
		TTHERM_00298390	hypothetical_protein	chr_004	-0.206041565326444
		TTHERM_00298400	hypothetical_protein	chr_004	NA
		TTHERM_00298410	hypothetical_protein	chr_004	NA
		TTHERM_00298420	ATPdependent_metalloprotease_FtsH_family_protein	chr_004	-0.159872836288366
		TTHERM_00298430	hypothetical_protein	chr_004	NA
		TTHERM_00298440	hypothetical_protein	chr_004	-0.309580922785436
		TTHERM_00298450	MatE_family_protein	chr_004	-0.0818595709709852
		TTHERM_00298459	MATE_efflux_family_protein	chr_004	0.0076918232081897
		TTHERM_00298460	hypothetical_protein	chr_004	NA
		TTHERM_00298470	DalanylDalanine_carboxypeptidase_family_protein	chr_004	-0.0449585526088473
		TTHERM_00298480	hypothetical_protein	chr_004	-0.0798633096789747
		TTHERM_00298490	hypothetical_protein	chr_004	NA
		TTHERM_00298500	hypothetical_protein	chr_004	NA
		TTHERM_00298510	small_GTPbinding_protein_domain_containing_protein	chr_004	0.0187806922984789
		TTHERM_00298520	hypothetical_protein	chr_004	-0.0060932436359201
		TTHERM_00298530	SRP19_protein	chr_004	0.0234083838974959
		TTHERM_00298540	nucleosome_assembly_protein_1_putative	chr_004	-0.0599339438853268
		TTHERM_00298550	hypothetical_protein	chr_004	-0.094966119939284
		TTHERM_00298561	hypothetical_protein	chr_004	-0.0911317031104698
		TTHERM_00299570	Pyridine_nucleotidedisulphide_oxidoreductase_family_protein	chr_004	0.0154523724620777
		TTHERM_00299600	Tubulintyrosine_ligase_family_protein	chr_004	-0.0683179743767987
		TTHERM_00299690	hypothetical_protein	chr_004	NA
		TTHERM_00299700	hypothetical_protein	chr_004	NA
		TTHERM_00299720	PAP2_superfamily_protein	chr_004	NA
		TTHERM_00299730	hypothetical_protein	chr_004	-0.317015144385933
		TTHERM_00299740	hypothetical_protein	chr_004	NA
		TTHERM_00299750	hypothetical_protein	chr_004	0.0127402113555382
		TTHERM_00299760	hypothetical_protein	chr_004	0.00785099433008057
		TTHERM_00299770	hypothetical_protein	chr_004	-0.213922314219163
		TTHERM_00299780	hypothetical_protein	chr_004	0.020660864643034
		TTHERM_00299790	hypothetical_protein	chr_004	0.0404285283586158
		TTHERM_00299800	ATPase_histidine_kinase_DNA_gyrase_B_and_HSP90like_domain_containing_protein	chr_004	-0.00467465236011796
		TTHERM_00299810	hypothetical_protein	chr_004	-0.0959184938728398
		TTHERM_00299820	AT_hook_motif_family_protein	chr_004	-0.103452485439649
		TTHERM_00299830	hypothetical_protein	chr_004	NA
		TTHERM_00299840	methylmalonatesemialdehyde_dehydrogenase_family_protein	chr_004	0.0204354081072885
		TTHERM_00299850	hypothetical_protein	chr_004	-0.163945425044921
		TTHERM_00299860	hypothetical_protein	chr_004	-0.0568260274424885
		TTHERM_00299870	hypothetical_protein	chr_004	-0.0489447010770686
		TTHERM_00299879	hypothetical_protein	chr_004	-0.119171346243998
		TTHERM_00299880	hypothetical_protein	chr_004	0.0151662947592466
		TTHERM_00299890	hypothetical_protein	chr_004	NA
		TTHERM_00299900	hypothetical_protein	chr_004	-0.138125326775431
		TTHERM_00299910	hypothetical_protein	chr_004	-0.00679534961754463
		TTHERM_00299920	hypothetical_protein	chr_004	-0.0796889565840063
		TTHERM_00299930	hypothetical_protein	chr_004	-0.073767118924446
		TTHERM_00299940	hypothetical_protein	chr_004	-0.0226916746525419
		TTHERM_00299950	hypothetical_protein	chr_004	-0.101617524040451
		TTHERM_00299960	hypothetical_protein	chr_004	-0.129469982944598
		TTHERM_00299970	hypothetical_protein	chr_004	NA
		TTHERM_00299980	hypothetical_protein	chr_004	0.0191431327545488
		TTHERM_00299990	hypothetical_protein	chr_004	NA
		TTHERM_00300000	hypothetical_protein	chr_004	NA
		TTHERM_00300010	hypothetical_protein	chr_004	-0.0981229657000722
		TTHERM_00300020	hypothetical_protein	chr_004	NA
		TTHERM_00300030	Protein_kinase_domain_containing_protein	chr_004	-0.0628924222591666
		TTHERM_00300040	Major_Facilitator_Superfamily_protein	chr_004	-0.0367637846268485
		TTHERM_00300050	Dual_specificity_phosphatase_catalytic_domain_containing_protein	chr_004	-0.0532720190318969
		TTHERM_00300060	hypothetical_protein	chr_004	NA
		TTHERM_00300070	cation_channel_family_protein	chr_004	-0.179233675371272
		TTHERM_00300080	EF_hand_family_protein	chr_004	-0.20203174430731
		TTHERM_00300090	hypothetical_protein	chr_004	-0.0359636322307461
		TTHERM_00300100	Leucine_Rich_Repeat_family_protein	chr_004	-0.0681074089034016
		TTHERM_00300110	hypothetical_protein	chr_004	-0.00943391545164343
		TTHERM_00300120	EF_hand_family_protein	chr_004	-0.0543662027590524
		TTHERM_00300130	hypothetical_protein	chr_004	0.0223710209749247
		TTHERM_00300140	hypothetical_protein	chr_004	NA
		TTHERM_00300150	hypothetical_protein	chr_004	-0.12539914948076
		TTHERM_00300160	hypothetical_protein	chr_004	-0.2751880882324
		TTHERM_00300170	hypothetical_protein	chr_004	NA
		TTHERM_00300180	Phosphatidylinositol_3and_4kinase_family_protein	chr_004	NA
		TTHERM_00300190	hypothetical_protein	chr_004	-0.0634747329386692
		TTHERM_00300200	Dual_specificity_phosphatase_catalytic_domain_containing_protein	chr_004	-0.00569848353224675
		TTHERM_00300210	hypothetical_protein	chr_004	-0.0219373522274302
		TTHERM_00300220	hypothetical_protein	chr_004	0.0298168627474848
		TTHERM_00300230	Transmembrane_amino_acid_transporter_protein	chr_004	0.000899281787274539
		TTHERM_00300240	hypothetical_protein	chr_004	NA
		TTHERM_00300250	hypothetical_protein	chr_004	NA
		TTHERM_00300260	hypothetical_protein	chr_004	-0.0638360740735265
		TTHERM_00300270	hypothetical_protein	chr_004	-0.125217840431137
		TTHERM_00300280	hypothetical_protein	chr_004	-0.135762884980987
		TTHERM_00300290	hypothetical_protein	chr_004	-0.129805062031211
		TTHERM_00300300	hypothetical_protein	chr_004	-0.0468241804042038
		TTHERM_00300310	hypothetical_protein	chr_004	-0.11725245522773
		TTHERM_00300320	SET_domain_containing_protein	chr_004	NA
		TTHERM_00300330	hypothetical_protein	chr_004	NA
		TTHERM_00300340	hypothetical_protein	chr_004	-0.20758429139393
		TTHERM_00300350	hypothetical_protein	chr_004	-0.111430053188514
		TTHERM_00300360	insulysin_putative	chr_004	-0.0703953892857451
		TTHERM_00300370	ABC_transporter_family_protein	chr_004	NA
		TTHERM_00300380	Protein_kinase_domain_containing_protein	chr_004	-0.362259110361167
		TTHERM_00300390	hypothetical_protein	chr_004	-0.701157681413867
		TTHERM_00300400	hypothetical_protein	chr_004	NA
		TTHERM_00300410	GTPbinding_protein_YchF_containing_protein	chr_004	-0.0206059477675017
		TTHERM_00300420	hypothetical_protein	chr_004	-0.182851201561466
		TTHERM_00300430	Leucine_Rich_Repeat_family_protein	chr_004	-0.0764632925755907
		TTHERM_00300440	hypothetical_protein	chr_004	0.0161430151564976
		TTHERM_00300450	hypothetical_protein	chr_004	NA
		TTHERM_00300460	hypothetical_protein	chr_004	-0.0962097142879176
		TTHERM_00300470	tyrosyltRNA_synthetase_family_protein	chr_004	-0.0824771840085396
		TTHERM_00300480	hypothetical_protein	chr_004	NA
		TTHERM_00300490	hypothetical_protein	chr_004	-0.0792396091255654
		TTHERM_00300500	Kinesin_motor_domain_containing_protein	chr_004	0.0351591771456604
		TTHERM_00300510	hypothetical_protein	chr_004	NA
		TTHERM_00300520	GDP_dissociation_inhibitor_family_protein	chr_004	-0.0412637227686145
		TTHERM_00300530	hypothetical_protein	chr_004	-0.32252880099156
		TTHERM_00300540	Kinesin_motor_domain_containing_protein	chr_004	-0.0766814204184121
		TTHERM_00300550	EGFlike_domain_containing_protein	chr_004	-0.116605925052703
		TTHERM_00300560	hypothetical_protein	chr_004	-0.0982971245427632
		TTHERM_00300570	hypothetical_protein	chr_004	-0.164823874125549
		TTHERM_00300580	hypothetical_protein	chr_004	-0.119652391841666
		TTHERM_00300590	hypothetical_protein	chr_004	NA
		TTHERM_00300600	hypothetical_protein	chr_004	-0.16322240488742
		TTHERM_00300610	hypothetical_protein	chr_004	-0.149994499289058
		TTHERM_00300620	oxidoreductase_aldo_keto_reductase_family_protein	chr_004	-0.0872717623461683
		TTHERM_00300630	oxidoreductase_aldo_keto_reductase_family_protein	chr_004	0.0134075422368627
		TTHERM_00300640	oxidoreductase_aldo_keto_reductase_family_protein	chr_004	-0.00184605157780802
		TTHERM_00300650	hypothetical_protein	chr_004	-0.0870076265232478
		TTHERM_00300660	hypothetical_protein	chr_004	-0.0384669481070355
		TTHERM_00301690	hypothetical_protein	chr_004	-0.155861696939303
		TTHERM_00301700	hypothetical_protein	chr_004	NA
		TTHERM_00301710	Protein_kinase_domain_containing_protein	chr_004	-0.0194095710282766
		TTHERM_00301720	hypothetical_protein	chr_004	NA
		TTHERM_00301730	hypothetical_protein	chr_004	-0.0851720248057804
		TTHERM_00301740	hypothetical_protein	chr_004	0.0359683794466403
		TTHERM_00301750	hypothetical_protein	chr_004	-0.102288785303971
		TTHERM_00301760	hypothetical_protein	chr_004	-0.0248189488302869
		TTHERM_00301770	hypothetical_protein	chr_004	0.0502883709981168
		TTHERM_00301790	hypothetical_protein	chr_004	-0.0913017027245576
		TTHERM_00301800	hypothetical_protein	chr_004	-0.0133065742744912
		TTHERM_00301810	hypothetical_protein	chr_004	-0.0656908859613299
		TTHERM_00301820	hypothetical_protein	chr_004	-0.101852836070681
		TTHERM_00301830	hypothetical_protein	chr_004	-0.000773933717193281
		TTHERM_00301840	Protein_kinase_domain_containing_protein	chr_004	-0.034136227296365
		TTHERM_00301850	hypothetical_protein	chr_004	-0.16805839932937
		TTHERM_00301860	ABC_transporter_family_protein	chr_004	-0.0214730109338985
		TTHERM_00301870	ABC_transporter_family_protein	chr_004	-0.113074605042392
		TTHERM_00301890	hypothetical_protein	chr_004	0.0785446485415827
		TTHERM_00301900	Kinesin_motor_domain_containing_protein	chr_004	-0.0539629734707552
		TTHERM_00301910	hypothetical_protein	chr_004	-0.0245216129523127
		TTHERM_00301920	hypothetical_protein	chr_004	NA
		TTHERM_00301930	hypothetical_protein	chr_004	-0.0783025334582154
		TTHERM_00301940	hypothetical_protein	chr_004	-0.028104134082335
		TTHERM_00301950	major_facilitator_superfamily_protein	chr_004	-0.138826293678591
		TTHERM_00301960	hypothetical_protein	chr_004	-0.155956278735574
		TTHERM_00301970	hypothetical_protein	chr_004	NA
		TTHERM_00302030	hypothetical_protein	chr_004	-0.0308634880246276
		TTHERM_00302040	Insulysin_Insulindegrading_enzyme	chr_004	-0.0565466853109692
		TTHERM_00302050	hypothetical_protein	chr_004	NA
		TTHERM_00302060	Type_III_restriction_enzyme_res_subunit_family_protein	chr_004	-0.0119772193642472
		TTHERM_00302070	cation_channel_family_protein	chr_004	-0.150845953673051
		TTHERM_00302080	Appr1p_processing_enzyme_family_protein	chr_004	-0.096972508588101
		TTHERM_00302090	Leishmanolysin_family_protein	chr_004	-0.167539930329005
		TTHERM_00302100	aminotransferase_classes_I_and_II_family_protein	chr_004	0.0267123949376872
		TTHERM_00302110	hypothetical_protein	chr_004	NA
		g13162	Protein_NLRC3	chr_005	NA
		TTHERM_000215879	transmembrane_protein_putative	chr_005	-0.0678334371268571
		TTHERM_000216170	transmembrane_protein_putative	chr_005	NA
		TTHERM_000218739	membrane_protein	chr_005	NA
		TTHERM_000218869	hypothetical_protein	chr_005	NA
		TTHERM_000218898	hypothetical_protein	chr_005	0.00830649848041693
		TTHERM_000219089	transmembrane_protein_putative	chr_005	NA
		TTHERM_000219109	transmembrane_protein_putative	chr_005	NA
		TTHERM_000220707	hypothetical_protein	chr_005	NA
		TTHERM_000220708	protein_kinase	chr_005	-0.00279931018253488
		TTHERM_000220969	transmembrane_protein_putative	chr_005	NA
		TTHERM_00215880	hypothetical_protein	chr_005	-0.0675178164767573
		TTHERM_00215884	Myosin10_putative	chr_005	-0.047365692333168
		TTHERM_00215890	hypothetical_protein	chr_005	-0.0699971512347412
		TTHERM_00215900	hypothetical_protein	chr_005	NA
		TTHERM_00215910	hypothetical_protein	chr_005	-0.132673793076119
		TTHERM_00215920	hypothetical_protein	chr_005	-0.0183681999876371
		TTHERM_00215930	hypothetical_protein	chr_005	-0.0622296376158933
		TTHERM_00215940	hypothetical_protein	chr_005	-0.0250999920334782
		TTHERM_00215950	Protein_kinase_domain_containing_protein	chr_005	-0.0368034670521808
		TTHERM_00215960	ThiF_family_protein	chr_005	-0.060983877657896
		TTHERM_00215970	hypothetical_protein	chr_005	-0.0548995781236625
		TTHERM_00215980	hypothetical_protein	chr_005	0.00343788052205165
		TTHERM_00215990	hypothetical_protein	chr_005	-0.0971363229836984
		TTHERM_00216000	Guanylatebinding_protein_Nterminal_domain_containing_protein	chr_005	-0.0972545637973219
		TTHERM_00216010	1433_protein	chr_005	0.0849952516619185
		TTHERM_00216020	hypothetical_protein	chr_005	NA
		TTHERM_00216030	hypothetical_protein	chr_005	NA
		TTHERM_00216040	HMG_box_family_protein	chr_005	0.156828953037484
		TTHERM_00216050	hypothetical_protein	chr_005	NA
		TTHERM_00216060	hypothetical_protein	chr_005	-0.0250545361915342
		TTHERM_00216080	hypothetical_protein	chr_005	0.0600969305331179
		TTHERM_00216090	hypothetical_protein	chr_005	-0.201066124015668
		TTHERM_00216100	Protein_kinase_domain_containing_protein	chr_005	-0.131718009923949
		TTHERM_00216110	ATPase_histidine_kinase_DNA_gyrase_B_and_HSP90like_domain_containing_protein	chr_005	-0.0312297698686162
		TTHERM_00216120	hypothetical_protein	chr_005	-0.129246589530297
		TTHERM_00216130	oxidoreductase_short_chain_dehydrogenase_reductase_family_protein	chr_005	-0.191266875301176
		TTHERM_00216140	DNA_topoisomerase_family_protein	chr_005	-0.114784697154299
		TTHERM_00216150	hypothetical_protein	chr_005	0.00950433818687826
		TTHERM_00216160	hypothetical_protein	chr_005	NA
		TTHERM_00216171	Serine_threonineprotein_kinase_putative	chr_005	0.017253332712933
		TTHERM_00216182	Cingulin_putative	chr_005	NA
		TTHERM_00217170	hypothetical_protein	chr_005	-0.235761314094493
		TTHERM_00217180	Protein_kinase_domain_containing_protein	chr_005	NA
		TTHERM_00217190	hypothetical_protein	chr_005	-0.00257442804540052
		TTHERM_00217200	Zinc_finger_C2H2_type_family_protein	chr_005	-0.0338076266143106
		TTHERM_00217210	hypothetical_protein	chr_005	-0.267526029342778
		TTHERM_00217221	hypothetical_protein	chr_005	NA
		TTHERM_00217232	DNA_doublestrand_break_repair_rad50_ATPase_putative	chr_005	-0.121394586822236
		TTHERM_00218220	hypothetical_protein	chr_005	-0.259610907734806
		TTHERM_00218230	hypothetical_protein	chr_005	NA
		TTHERM_00218240	hypothetical_protein	chr_005	NA
		TTHERM_00218250	Zinc_finger_C2H2_type_family_protein	chr_005	-0.00544303389772372
		TTHERM_00218260	hypothetical_protein	chr_005	-0.0763080862308843
		TTHERM_00218270	hypothetical_protein	chr_005	0.0242565071138596
		TTHERM_00218280	RNA_methyltransferase_TrmH_family_protein	chr_005	-0.0822184718025455
		TTHERM_00218290	PH_domain_containing_protein	chr_005	-0.0508024702772743
		TTHERM_00218300	hypothetical_protein	chr_005	-0.173315914380006
		TTHERM_00218310	Protein_kinase_domain_containing_protein	chr_005	0.0147291656671304
		TTHERM_00218320	Dynamin_central_region_family_protein	chr_005	0.0105095621857869
		TTHERM_00218330	ATP_synthase_subunit_C_family_protein	chr_005	-0.189030884773744
		TTHERM_00218340	hypothetical_protein	chr_005	-0.161715782133559
		TTHERM_00218350	hypothetical_protein	chr_005	-0.0370718759031025
		TTHERM_00218360	PX_domain_containing_protein	chr_005	-0.103246299983457
		TTHERM_00218370	FHA_domain_containing_protein	chr_005	NA
		TTHERM_00218380	Ubiquitinconjugating_enzyme_family_protein	chr_005	-0.00088705844855469
		TTHERM_00218390	hypothetical_protein	chr_005	-0.0407794692582112
		TTHERM_00218400	EF_hand_family_protein	chr_005	-0.0136584123106756
		TTHERM_00218410	phenylalanyltRNA_synthetase_beta_subunit_family_protein	chr_005	-0.126659351100727
		TTHERM_00218420	Zinc_finger_C2H2_type_family_protein	chr_005	-0.0599464025481133
		TTHERM_00218440	hypothetical_protein	chr_005	NA
		TTHERM_00218450	cation_channel_family_protein	chr_005	-0.0960467888411659
		TTHERM_00218460	hypothetical_protein	chr_005	-0.0397035340950954
		TTHERM_00218470	hypothetical_protein	chr_005	-0.0366334045410008
		TTHERM_00218480	Bystin_family_protein	chr_005	-0.0790167807538221
		TTHERM_00218490	Phosducin_family_protein	chr_005	-0.0258790762536408
		TTHERM_00218500	Response_regulator_receiver_domain_containing_protein	chr_005	-0.106009746332769
		TTHERM_00218510	EF_hand_family_protein	chr_005	-0.0141169189253287
		TTHERM_00218520	hypothetical_protein	chr_005	NA
		TTHERM_00218540	hypothetical_protein	chr_005	NA
		TTHERM_00218550	hypothetical_protein	chr_005	NA
		TTHERM_00218560	hypothetical_protein	chr_005	-0.115875082986439
		TTHERM_00218570	hypothetical_protein	chr_005	NA
		TTHERM_00218580	hypothetical_protein	chr_005	-0.383387235001187
		TTHERM_00218590	hypothetical_protein	chr_005	-0.0855747400079632
		TTHERM_00218600	hypothetical_protein	chr_005	NA
		TTHERM_00218610	hypothetical_protein	chr_005	NA
		TTHERM_00218620	hypothetical_protein	chr_005	-0.0176216534782862
		TTHERM_00218630	hypothetical_protein	chr_005	-0.29714862313138
		TTHERM_00218640	hypothetical_protein	chr_005	-0.0490787963305959
		TTHERM_00218650	hypothetical_protein	chr_005	-0.083566300247149
		TTHERM_00218660	EF_hand_family_protein	chr_005	0.0200825521737453
		TTHERM_00218670	TPR_Domain_containing_protein	chr_005	-0.0185563967145128
		TTHERM_00218680	hypothetical_protein	chr_005	0.0228485290888481
		TTHERM_00218690	hypothetical_protein	chr_005	0.00807637690953475
		TTHERM_00218700	hypothetical_protein	chr_005	NA
		TTHERM_00218710	hypothetical_protein	chr_005	-0.349533230348714
		TTHERM_00218720	hypothetical_protein	chr_005	-0.0578441362552572
		TTHERM_00218730	hypothetical_protein	chr_005	NA
		TTHERM_00218740	hypothetical_protein	chr_005	-0.0342609910255773
		TTHERM_00218750	hypothetical_protein	chr_005	-0.0447047236239852
		TTHERM_00218760	hypothetical_protein	chr_005	-0.0252895137239106
		TTHERM_00218770	hypothetical_protein	chr_005	0.0135194596616285
		TTHERM_00218780	cation_channel_family_protein	chr_005	-0.100033113735571
		TTHERM_00218790	inorganic_pyrophosphatase	chr_005	-0.0382320524076229
		TTHERM_00218810	Leucine_Rich_Repeat_family_protein	chr_005	-0.0537508974762155
		TTHERM_00218820	saccharopine_dehydrogenase_family_protein	chr_005	-0.12708810366304
		TTHERM_00218830	tRNA_pseudouridine_synthase_family_protein	chr_005	-0.0314976922443981
		TTHERM_00218840	hypothetical_protein	chr_005	NA
		TTHERM_00218860	hypothetical_protein	chr_005	NA
		TTHERM_00218870	hypothetical_protein	chr_005	-0.038646027940551
		TTHERM_00218880	EF_hand_family_protein	chr_005	-0.0113743871785707
		TTHERM_00218890	Sodium:neurotransmitter_symporter_family_protein	chr_005	-0.0790023268697971
		TTHERM_00218899	conserved_hypothetical_protein	chr_005	-0.0715652245465125
		TTHERM_00218900	hypothetical_protein	chr_005	-0.125817223886867
		TTHERM_00218910	hypothetical_protein	chr_005	0.0148906941641368
		TTHERM_00218930	hypothetical_protein	chr_005	NA
		TTHERM_00218940	Kinesin_motor_domain_containing_protein	chr_005	-0.00911113862926076
		TTHERM_00218950	Endonuclease_Exonuclease_phosphatase_family_protein	chr_005	-0.113967168133104
		TTHERM_00218960	hypothetical_protein	chr_005	NA
		TTHERM_00218970	hypothetical_protein	chr_005	-0.109940312004807
		TTHERM_00218980	Gpatch_domain_containing_protein	chr_005	-0.0813087181291395
		TTHERM_00218990	hypothetical_protein	chr_005	-0.0555678377855534
		TTHERM_00219000	hypothetical_protein	chr_005	-0.170462146090727
		TTHERM_00219020	cyclic_nucleotidebinding_domain_containing_protein	chr_005	-0.113237090504614
		TTHERM_00219030	Protein_kinase_domain_containing_protein	chr_005	-0.102561546607588
		TTHERM_00219040	Ras_family_protein	chr_005	-0.0716987446779067
		TTHERM_00219050	methionineSsulfoxide_reductase_family_protein	chr_005	-0.102342124094927
		TTHERM_00219060	hypothetical_protein	chr_005	NA
		TTHERM_00219070	ADPribosylation_factor_family_protein	chr_005	NA
		TTHERM_00219080	SPRY_domain_containing_protein	chr_005	-0.172128297591617
		TTHERM_00219089	hypothetical_protein	chr_005	NA
		TTHERM_00219090	hypothetical_protein	chr_005	-0.305088094505375
		TTHERM_00219110	hypothetical_protein	chr_005	0.0148223466567374
		TTHERM_00219120	Protein_kinase_domain_containing_protein	chr_005	-0.0571249430419899
		TTHERM_00219129	hypothetical_protein	chr_005	NA
		TTHERM_00219130	Major_Facilitator_Superfamily_protein	chr_005	-0.07998774789584
		TTHERM_00219140	hypothetical_protein	chr_005	-0.111524025340397
		TTHERM_00219150	hypothetical_protein	chr_005	-0.132351666871317
		TTHERM_00219160	hypothetical_protein	chr_005	-0.16975501086478
		TTHERM_00219170	hypothetical_protein	chr_005	0.0303148590906238
		TTHERM_00219180	DEAD_DEAH_box_helicase_family_protein	chr_005	-0.144700275829578
		TTHERM_00219190	hypothetical_protein	chr_005	-0.0253453115564409
		TTHERM_00219200	Bromodomain_containing_protein	chr_005	-0.131089238327037
		TTHERM_00219210	Protein_kinase_domain_containing_protein	chr_005	-0.104232587385719
		TTHERM_00219220	hypothetical_protein	chr_005	NA
		TTHERM_00219230	hypothetical_protein	chr_005	-0.0633351839961493
		TTHERM_00219250	hypothetical_protein	chr_005	0.026623256673132
		TTHERM_00219260	Sodium_calcium_exchanger_protein	chr_005	-0.118726935188996
		TTHERM_00219270	heat_shock_protein_HslVU_ATPase_subunit_HslU_containing_protein	chr_005	-0.0699184880615151
		TTHERM_00219280	hypothetical_protein	chr_005	NA
		TTHERM_00219290	hypothetical_protein	chr_005	-0.0877941770723388
		TTHERM_00219300	PX_domain_containing_protein	chr_005	0.0256328440757286
		TTHERM_00219310	hypothetical_protein	chr_005	-0.191816796980105
		TTHERM_00219320	hypothetical_protein	chr_005	0.00620468684067319
		TTHERM_00219330	hypothetical_protein	chr_005	0.00843540559278946
		TTHERM_00219350	EF_hand_family_protein	chr_005	-0.0432296484115136
		TTHERM_00219360	hypothetical_protein	chr_005	NA
		TTHERM_00219370	Adaptin_Nterminal_region_family_protein	chr_005	-0.076975339887785
		TTHERM_00219380	hypothetical_protein	chr_005	-0.115731735259925
		TTHERM_00219390	hypothetical_protein	chr_005	-0.17150640815695
		TTHERM_00219400	hypothetical_protein	chr_005	NA
		TTHERM_00219410	Protein_kinase_domain_containing_protein	chr_005	-0.0716224414400129
		TTHERM_00219420	hypothetical_protein	chr_005	-0.0528139444785321
		TTHERM_00219430	hypothetical_protein	chr_005	-0.0276420056841032
		TTHERM_00219439	hypothetical_protein	chr_005	-0.126454723959473
		TTHERM_00219440	DalanylDalanine_carboxypeptidase_family_protein	chr_005	-0.0623473918696626
		TTHERM_00219449	phosphatidylinositol_4kinase	chr_005	NA
		TTHERM_00219450	Phosphatidylinositol_3and_4kinase_family_protein	chr_005	-0.0158520546785611
		TTHERM_00219460	hypothetical_protein	chr_005	-0.0935971461502584
		TTHERM_00219470	TPR_Domain_containing_protein	chr_005	-0.00370540168693805
		TTHERM_00219480	hypothetical_protein	chr_005	-0.183492644252151
		TTHERM_00219490	hypothetical_protein	chr_005	-0.112012894463459
		TTHERM_00219500	hypothetical_protein	chr_005	NA
		TTHERM_00219510	hypothetical_protein	chr_005	-0.0947160705361604
		TTHERM_00219520	hypothetical_protein	chr_005	-0.046493413093621
		TTHERM_00219530	ABC_transporter_family_protein	chr_005	-0.0367354410990886
		TTHERM_00219540	hypothetical_protein	chr_005	-0.0724334670118935
		TTHERM_00219560	hypothetical_protein	chr_005	-0.0821778131075293
		TTHERM_00219570	hypothetical_protein	chr_005	NA
		TTHERM_00219580	hypothetical_protein	chr_005	-0.0769417052227522
		TTHERM_00219585	kinesin_heavy_chain	chr_005	-0.000333187560315414
		TTHERM_00220590	hypothetical_protein	chr_005	NA
		TTHERM_00220600	hypothetical_protein	chr_005	0.0486694794192884
		TTHERM_00220620	hypothetical_protein	chr_005	-0.109995960210758
		TTHERM_00220630	hypothetical_protein	chr_005	-0.139992109874781
		TTHERM_00220640	hypothetical_protein	chr_005	-0.0397770516372154
		TTHERM_00220650	hypothetical_protein	chr_005	-0.0280651211677521
		TTHERM_00220660	hypothetical_protein	chr_005	0.0258784757981462
		TTHERM_00220670	hypothetical_protein	chr_005	-0.278195959688244
		TTHERM_00220680	hypothetical_protein	chr_005	-0.0673789039398121
		TTHERM_00220690	Glycosyl_hydrolases_family_31_protein	chr_005	-0.0109871524012617
		TTHERM_00220709	hypothetical_protein	chr_005	NA
		TTHERM_00220710	hypothetical_protein	chr_005	NA
		TTHERM_00220720	hypothetical_protein	chr_005	0.0184646519686185
		TTHERM_00220730	hypothetical_protein	chr_005	-0.121971426536104
		TTHERM_00220740	Mitochondrial_carrier_protein	chr_005	-0.0384674334652481
		TTHERM_00220750	DEAD_DEAH_box_helicase_family_protein	chr_005	0.00944094779711218
		TTHERM_00220760	Peptidoglycan_binding_domain_containing_protein	chr_005	-0.0152294384687094
		TTHERM_00220770	hypothetical_protein	chr_005	NA
		TTHERM_00220780	hypothetical_protein	chr_005	-0.0197328675599188
		TTHERM_00220790	Protein_kinase_domain_containing_protein	chr_005	-0.148410596093353
		TTHERM_00220800	hypothetical_protein	chr_005	-0.444483349260684
		TTHERM_00220810	hypothetical_protein	chr_005	-0.00210924583664261
		TTHERM_00220819	hypothetical_protein	chr_005	-0.00383204578990263
		TTHERM_00220820	LMBR1like_conserved_region_family_protein	chr_005	-0.0618113041556393
		TTHERM_00220830	hypothetical_protein	chr_005	0.0140856151997565
		TTHERM_00220840	hypothetical_protein	chr_005	-0.109925444096215
		TTHERM_00220860	hypothetical_protein	chr_005	0.0302120992529781
		TTHERM_00220870	hypothetical_protein	chr_005	-0.0598844666576523
		TTHERM_00220880	hypothetical_protein	chr_005	NA
		TTHERM_00220890	hypothetical_protein	chr_005	0.137676312638636
		TTHERM_00220900	hypothetical_protein	chr_005	NA
		TTHERM_00220910	hypothetical_protein	chr_005	-0.210639848952657
		TTHERM_00220920	hypothetical_protein	chr_005	-0.100058511337412
		TTHERM_00220930	conserved_hypothetical_protein	chr_005	-0.0423399200332733
		TTHERM_00220940	hypothetical_protein	chr_005	-0.130003901648429
		TTHERM_00220950	Protein_kinase_domain_containing_protein	chr_005	-0.0291575830463879
		TTHERM_00220960	hypothetical_protein	chr_005	-0.115402880682505
		TTHERM_00220970	hypothetical_protein	chr_005	-0.256114091069974
		TTHERM_00220980	TPR_Domain_containing_protein	chr_005	-0.159907321980811
		TTHERM_00220990	Protein_kinase_domain_containing_protein	chr_005	0.0370141069296422
		TTHERM_00221000	hypothetical_protein	chr_005	-0.1605132932553
		TTHERM_00221010	Protein_kinase_domain_containing_protein	chr_005	-0.0200355938176693
		TTHERM_00221019	serine_threonine_protein_kinase	chr_005	0.0162275485314573
		TTHERM_00221020	Male_sterility_protein	chr_005	0.025515386913654
		TTHERM_00221030	hypothetical_protein	chr_005	-0.0981379958105505
		TTHERM_00221040	hypothetical_protein	chr_005	-0.0849055582144978
		TTHERM_00221050	cyclic_nucleotidebinding_domain_containing_protein	chr_005	-0.0430297177966347
		TTHERM_00221060	hypothetical_protein	chr_005	-0.0728758570328367
		TTHERM_00221070	hypothetical_protein	chr_005	NA
		TTHERM_00221080	hypothetical_protein	chr_005	-0.108979049961125
		TTHERM_00221090	TPR_Domain_containing_protein	chr_005	-0.00886433704494176
		TTHERM_00221100	Mitochondrial_carrier_protein	chr_005	0.0142144334915419
		TTHERM_00221110	Pumiliofamily_RNA_binding_repeat_containing_protein	chr_005	-0.137854112873107
		TTHERM_00221120	hypothetical_protein	chr_005	-0.134058490525293
		TTHERM_00221130	hypothetical_protein	chr_005	-0.229346688795222
		TTHERM_00221140	alanyltRNA_synthetase_family_protein	chr_005	0.0521195651459575
		TTHERM_00221150	Nucleoside_transporter_family_protein	chr_005	0.0115973135648972
		TTHERM_00221160	hypothetical_protein	chr_005	0.0443376211832317
		TTHERM_00221170	hypothetical_protein	chr_005	-0.0793948157541222
		TTHERM_00221180	hypothetical_protein	chr_005	-0.194433216160298
		TTHERM_00221190	hypothetical_protein	chr_005	-0.0908018081559356
		TTHERM_00221200	permease_putative_family_protein	chr_005	0.00244344373258232
		TTHERM_000535161	transmembrane_protein_putative	chr_006	NA
		TTHERM_000535239	hypothetical_protein	chr_006	-0.162153308529232
		TTHERM_000535269	transmembrane_protein_putative	chr_006	NA
		TTHERM_000535323	transmembrane_protein_putative	chr_006	NA
		TTHERM_000535649	hypothetical_protein	chr_006	0.0300604828018603
		TTHERM_000537027	hypothetical_protein	chr_006	-0.134162514757895
		TTHERM_000537028	hypothetical_protein	chr_006	NA
		TTHERM_000537059	hypothetical_protein	chr_006	NA
		TTHERM_00535120	ATPase_family_protein	chr_006	NA
		TTHERM_00535140	hypothetical_protein	chr_006	NA
		TTHERM_00535150	protozoan_cyanobacterial_globin_family_protein	chr_006	-0.0450833835813335
		TTHERM_00535160	hypothetical_protein	chr_006	-0.0401884700155129
		TTHERM_00535170	hypothetical_protein	chr_006	-0.0390169746947313
		TTHERM_00535180	hypothetical_protein	chr_006	0.00902306968459692
		TTHERM_00535190	Protein_kinase_domain_containing_protein	chr_006	-0.0245134834015463
		TTHERM_00535200	Variant_SH3_domain_containing_protein	chr_006	-0.103806240972751
		TTHERM_00535210	hypothetical_protein	chr_006	0.019654301806176
		TTHERM_00535220	Ubiquitin_carboxylterminal_hydrolase_family_protein	chr_006	-0.381033330335266
		TTHERM_00535230	hypothetical_protein	chr_006	NA
		TTHERM_00535240	hypothetical_protein	chr_006	0.0138928372782894
		TTHERM_00535250	RNase_H_family_protein	chr_006	0.0103483314318311
		TTHERM_00535260	succinylCoA_synthetase_beta_subunit_family_protein	chr_006	0.0644490644490645
		TTHERM_00535270	hypothetical_protein	chr_006	NA
		TTHERM_00535280	hypothetical_protein	chr_006	NA
		TTHERM_00535290	hypothetical_protein	chr_006	NA
		TTHERM_00535300	hypothetical_protein	chr_006	NA
		TTHERM_00535310	hypothetical_protein	chr_006	NA
		TTHERM_00535320	hypothetical_protein	chr_006	NA
		TTHERM_00535340	hypothetical_protein	chr_006	NA
		TTHERM_00535350	hypothetical_protein	chr_006	-0.166620091387602
		TTHERM_00535360	hypothetical_protein	chr_006	NA
		TTHERM_00535370	hypothetical_protein	chr_006	NA
		TTHERM_00535380	hypothetical_protein	chr_006	-0.160807469620204
		TTHERM_00535390	hypothetical_protein	chr_006	NA
		TTHERM_00535400	Protein_kinase_domain_containing_protein	chr_006	-0.0449012942713464
		TTHERM_00535410	hypothetical_protein	chr_006	-0.577863391597109
		TTHERM_00535420	hypothetical_protein	chr_006	-0.139869050689408
		TTHERM_00535430	hypothetical_protein	chr_006	-0.0214977520429019
		TTHERM_00535440	hypothetical_protein	chr_006	-0.231693729985505
		TTHERM_00535450	hypothetical_protein	chr_006	-0.0303264539648807
		TTHERM_00535460	hypothetical_protein	chr_006	-0.156410394449253
		TTHERM_00535470	Type_III_restriction_enzyme_res_subunit_family_protein	chr_006	-0.119844773557384
		TTHERM_00535480	hypothetical_protein	chr_006	0.0645161290322581
		TTHERM_00535490	hypothetical_protein	chr_006	-0.0916426491371486
		TTHERM_00535500	DnaJ_domain_containing_protein	chr_006	0.01174756290727
		TTHERM_00535510	hypothetical_protein	chr_006	NA
		TTHERM_00535520	hypothetical_protein	chr_006	-0.0944139017658392
		TTHERM_00535530	hypothetical_protein	chr_006	-0.0165909411431058
		TTHERM_00535540	Protein_phosphatase_2C_containing_protein	chr_006	-0.11626933478075
		TTHERM_00535550	hypothetical_protein	chr_006	0.0381913700489936
		TTHERM_00535560	Mitochondrial_carrier_protein	chr_006	-0.125008058291836
		TTHERM_00535570	hypothetical_protein	chr_006	-0.70512261555144
		TTHERM_00535580	Surfactant_protein_B_containing_protein	chr_006	-0.0154095130516714
		TTHERM_00535590	PX_domain_containing_protein	chr_006	-0.0635731700583852
		TTHERM_00535600	hypothetical_protein	chr_006	NA
		TTHERM_00535610	hypothetical_protein	chr_006	-0.0303971296552115
		TTHERM_00535620	hypothetical_protein	chr_006	-0.00119122513249597
		TTHERM_00535630	lipoyltransferase_and_lipoateprotein_ligase_containing_protein	chr_006	-0.0466448975543295
		TTHERM_00535640	Glycosyl_hydrolases_family_31_protein	chr_006	-0.058297495926304
		TTHERM_00535650	hypothetical_protein	chr_006	-0.204436930750695
		TTHERM_00535660	DalanylDalanine_carboxypeptidase_family_protein	chr_006	-0.0711197117856834
		TTHERM_00535669	ubiquitinprotein_ligase	chr_006	NA
		TTHERM_00535670	hypothetical_protein	chr_006	0.0210036109324459
		TTHERM_00535680	Fatty_acid_desaturase_family_protein	chr_006	-0.00868525859554216
		TTHERM_00535690	TIP41like_family_protein	chr_006	-0.0234511759123874
		TTHERM_00535700	FHA_domain_protein_putative	chr_006	-0.0150098366087343
		TTHERM_00535710	calciumtranslocating_Ptype_ATPase_PMCAtype_family_protein	chr_006	-0.0561918123582095
		TTHERM_00535720	hypothetical_protein	chr_006	NA
		TTHERM_00535730	Mitochondrial_carrier_protein	chr_006	-0.0602259966170568
		TTHERM_00535740	Mitochondrial_carrier_protein	chr_006	0.123167944063466
		TTHERM_00535750	hypothetical_protein	chr_006	0.036681114453476
		TTHERM_00535760	hypothetical_protein	chr_006	0.0059236698320863
		TTHERM_00535770	hypothetical_protein	chr_006	-0.128250087491706
		TTHERM_00535780	hypothetical_protein	chr_006	-0.0517541601692486
		TTHERM_00535790	Zinc_finger_C2H2_type_family_protein	chr_006	0.00439970737632512
		TTHERM_00535800	hypothetical_protein	chr_006	NA
		TTHERM_00535810	Ubiquitin_carboxylterminal_hydrolase_family_1_protein	chr_006	NA
		TTHERM_00535820	hypothetical_protein	chr_006	-0.0509961546357147
		TTHERM_00535830	small_GTPbinding_protein_domain_containing_protein	chr_006	0.0158376639445682
		TTHERM_00535840	hypothetical_protein	chr_006	-0.0155104834996033
		TTHERM_00535850	hypothetical_protein	chr_006	-0.137415863476887
		TTHERM_00535860	hypothetical_protein	chr_006	-0.0747777788358712
		TTHERM_00535870	Protein_kinase_domain_containing_protein	chr_006	-0.037778716046705
		TTHERM_00535880	hypothetical_protein	chr_006	-0.112356599193429
		TTHERM_00535890	Pumiliofamily_RNA_binding_repeat_containing_protein	chr_006	0.0142861941175812
		TTHERM_00535900	hypothetical_protein	chr_006	-0.118213845078037
		TTHERM_00535910	HECT_domain_and_RCC1like_domain_protein_3	chr_006	NA
		TTHERM_00535920	hypothetical_protein	chr_006	-0.0504344085498132
		TTHERM_00535929	DNA_doublestrand_break_repair_rad50_ATPase_putative	chr_006	-0.0224295216945771
		TTHERM_00535930	cation_channel_family_protein	chr_006	-0.0640057645595085
		TTHERM_00535940	hypothetical_protein	chr_006	NA
		TTHERM_00535950	hypothetical_protein	chr_006	-0.0693573537972814
		TTHERM_00535960	NLI_interacting_factorlike_phosphatase_family_protein	chr_006	-0.0395762372191951
		TTHERM_00535970	ABC_transporter_family_protein	chr_006	-0.0138803995991355
		TTHERM_00535980	GMC_oxidoreductase_family_protein	chr_006	-0.0835953487787541
		TTHERM_00535990	hypothetical_protein	chr_006	NA
		TTHERM_00536000	hypothetical_protein	chr_006	NA
		TTHERM_00537010	cyclic_nucleotidebinding_domain_containing_protein	chr_006	-0.0370774514236022
		TTHERM_00537020	Glycosyl_hydrolases_family_16_protein	chr_006	-0.24379587962836
		TTHERM_00537029	hypothetical_protein	chr_006	-0.0233960435505377
		TTHERM_00537030	Beige_BEACH_domain_containing_protein	chr_006	-0.022252591268002
		TTHERM_00537040	hypothetical_protein	chr_006	-0.102436986470087
		TTHERM_00537050	hypothetical_protein	chr_006	-0.1808238652247
		TTHERM_00537060	2methylcitrate_synthase_citrate_synthase_II_family_protein	chr_006	-0.0144453031584049
		TTHERM_00537070	hypothetical_protein	chr_006	-0.130580865249885
		TTHERM_00537080	hypothetical_protein	chr_006	-0.126653418747963
		TTHERM_00537090	hypothetical_protein	chr_006	NA
		TTHERM_00537100	hypothetical_protein	chr_006	-0.083349736553038
		TTHERM_00537110	hypothetical_protein	chr_006	0.0425309134423614
		TTHERM_00537120	hypothetical_protein	chr_006	-0.046459156261972
		TTHERM_00537130	hypothetical_protein	chr_006	NA
		TTHERM_00537140	hydrolase_TatD_family_protein	chr_006	-0.0181109349695663
		TTHERM_00537150	hypothetical_protein	chr_006	0.0290232398718394
		TTHERM_00537160	Protein_kinase_domain_containing_protein	chr_006	-0.0936027155874588
		TTHERM_00537170	hypothetical_protein	chr_006	-0.0888819882900051
		TTHERM_00537180	hypothetical_protein	chr_006	-0.0194536927687125
		TTHERM_00537190	Longevityassurance_protein_LAG1	chr_006	-0.0553068063914412
		TTHERM_00537200	ATPase_histidine_kinase_DNA_gyrase_B_and_HSP90like_domain_containing_protein	chr_006	-0.0615941196205773
		TTHERM_00537210	Transmembrane_amino_acid_transporter_protein	chr_006	-0.00748472426313408
		TTHERM_00537220	Transmembrane_amino_acid_transporter_protein	chr_006	-0.0204646565581366
		TTHERM_00537230	Response_regulator_receiver_domain_containing_protein	chr_006	-0.00927917272051335
		TTHERM_00537240	Protein_kinase_domain_containing_protein	chr_006	-0.00876632659965385
		TTHERM_00537250	hypothetical_protein	chr_006	-0.256379665144111
		TTHERM_00537260	hypothetical_protein	chr_006	-0.0189157273818938
		TTHERM_00537270	hypothetical_protein	chr_006	-0.092672841533617
		TTHERM_00537280	Leucine_Rich_Repeat_family_protein	chr_006	0.015487400013802
		TTHERM_00537290	hypothetical_protein	chr_006	NA
		TTHERM_00537300	ribosephosphate_pyrophosphokinase_family_protein	chr_006	0.00203763806238622
		TTHERM_00537310	hypothetical_protein	chr_006	-0.258239682284463
		TTHERM_00537320	TyrosylDNA_phosphodiesterase_family_protein	chr_006	-0.100165844935111
		TTHERM_00537330	oxidoreductase_short_chain_dehydrogenase_reductase_family_protein	chr_006	-0.00625792417112942
		TTHERM_00537340	IBR_domain_containing_protein	chr_006	0.00755250306896462
		TTHERM_00537350	hypothetical_protein	chr_006	NA
		TTHERM_00537360	hypothetical_protein	chr_006	-0.0678413317667504
		TTHERM_00537370	hypothetical_protein	chr_006	0.00477067477311558
		TTHERM_00537380	hypothetical_protein	chr_006	-0.0935369228689934
		TTHERM_00537400	hypothetical_protein	chr_006	-0.0110179150570708
		TTHERM_00537410	hypothetical_protein	chr_006	NA
		TTHERM_00537420	hypothetical_protein	chr_006	0.0180154673739737
		TTHERM_00537429	protein_phosphatase_2c	chr_006	0.00735146451153534
		TTHERM_00537430	Protein_phosphatase_2C_containing_protein	chr_006	-0.0495998168380207
		TTHERM_00537440	hypothetical_protein	chr_006	-0.0870362244170618
		TTHERM_00537450	hypothetical_protein	chr_006	0.0161432270344471
		TTHERM_00537460	hypothetical_protein	chr_006	NA
		TTHERM_00537470	ATPase_AFG1_family_protein	chr_006	0.00209790955142167
		TTHERM_000529511	transmembrane_protein_putative	chr_007	-0.14855830469739
		TTHERM_000529649	hypothetical_protein	chr_007	NA
		TTHERM_000529799	transmembrane_protein_putative	chr_007	NA
		TTHERM_000530018	hypothetical_protein	chr_007	NA
		TTHERM_000530399	cystatin_domain_protein	chr_007	0.06498664657947
		TTHERM_000530589	hypothetical_protein	chr_007	NA
		TTHERM_00529470	ABC_transporter_family_protein	chr_007	-0.0573437252117428
		TTHERM_00529480	Zinc_finger_family_protein	chr_007	-0.117320999467311
		TTHERM_00529490	hypothetical_protein	chr_007	-0.0660154957839266
		TTHERM_00529500	hypothetical_protein	chr_007	-0.375463884288229
		TTHERM_00529510	hypothetical_protein	chr_007	0.00433657143402965
		TTHERM_00529520	hypothetical_protein	chr_007	-0.0735789292595506
		TTHERM_00529530	hypothetical_protein	chr_007	-0.0116072499415091
		TTHERM_00529531	hypothetical_protein	chr_007	0.0479721912046004
		TTHERM_00529540	hypothetical_protein	chr_007	NA
		TTHERM_00529550	hypothetical_protein	chr_007	-0.21180355776962
		TTHERM_00529560	Calpain_family_cysteine_protease_containing_protein	chr_007	-0.104035526098727
		TTHERM_00529570	hypothetical_protein	chr_007	-0.104215424084909
		TTHERM_00529580	Kelch_motif_family_protein	chr_007	0.0101179649047721
		TTHERM_00529590	Kelch_motif_family_protein	chr_007	-0.0183910760035851
		TTHERM_00529600	hypothetical_protein	chr_007	NA
		TTHERM_00529610	hypothetical_protein	chr_007	-0.0612689677951075
		TTHERM_00529620	DNA_repair_helicase_rad25_family_protein	chr_007	-0.0326603581238133
		TTHERM_00529630	hypothetical_protein	chr_007	-0.218710625713528
		TTHERM_00529650	hypothetical_protein	chr_007	0.0136461640632818
		TTHERM_00529660	splicing_factor_3B_subunit_1	chr_007	-0.000296386477450464
		TTHERM_00529670	hypothetical_protein	chr_007	NA
		TTHERM_00529680	Zinc_carboxypeptidase_family_protein	chr_007	-0.0193309014271945
		TTHERM_00529690	hypothetical_protein	chr_007	-0.193157108920439
		TTHERM_00529700	longevity_assurance_protein	chr_007	0.0372501078671077
		TTHERM_00529710	hypothetical_protein	chr_007	-0.145475842744223
		TTHERM_00529720	hypothetical_protein	chr_007	-0.378009974596307
		TTHERM_00529730	hypothetical_protein	chr_007	0.0338997379322005
		TTHERM_00529740	hypothetical_protein	chr_007	-0.077650422889578
		TTHERM_00529750	Kinesin_motor_domain_containing_protein	chr_007	-0.00733358326484969
		TTHERM_00529760	hypothetical_protein	chr_007	-0.210740418428297
		TTHERM_00529770	hypothetical_protein	chr_007	NA
		TTHERM_00529780	Protein_kinase_domain_containing_protein	chr_007	-0.0316775529600626
		TTHERM_00529790	Citrate_synthase_family_protein	chr_007	-0.15739582570436
		TTHERM_00529800	Histidine_acid_phosphatase_family_protein	chr_007	-0.0270675733561737
		TTHERM_00529810	Bromodomain_containing_protein	chr_007	-0.514614081820404
		TTHERM_00529830	hypothetical_protein	chr_007	-0.0539417182101847
		TTHERM_00529840	hypothetical_protein	chr_007	NA
		TTHERM_00529850	hypothetical_protein	chr_007	-0.00359066002233758
		TTHERM_00529860	Vtype_ATPase_B_subunit_family_protein	chr_007	0.0931944553214817
		TTHERM_00529870	hypothetical_protein	chr_007	0.06558611600801
		TTHERM_00529880	hypothetical_protein	chr_007	-0.0249077208382443
		TTHERM_00529890	DENN_domain_containing_protein	chr_007	-0.023142502768267
		TTHERM_00529900	hypothetical_protein	chr_007	-0.14130679358713
		TTHERM_00529910	hypothetical_protein	chr_007	-0.186539484270644
		TTHERM_00529920	E1E2_ATPase_family_protein	chr_007	-0.0737624522141583
		TTHERM_00529930	E1E2_ATPase_family_protein	chr_007	-0.0565432607429032
		TTHERM_00529940	hypothetical_protein	chr_007	-0.0612582364991406
		TTHERM_00529950	hypothetical_protein	chr_007	NA
		TTHERM_00529960	hypothetical_protein	chr_007	-0.071735844958316
		TTHERM_00529970	Serine_carboxypeptidase_S28_family_protein	chr_007	-0.0327524393852396
		TTHERM_00529980	Josephin_family_protein	chr_007	-0.193044523489166
		TTHERM_00529990	Leucine_Rich_Repeat_family_protein	chr_007	NA
		TTHERM_00530000	hypothetical_protein	chr_007	-0.0858054614896852
		TTHERM_00530010	hypothetical_protein	chr_007	NA
		TTHERM_00530020	hypothetical_protein	chr_007	-0.0345052796229746
		TTHERM_00530030	hypothetical_protein	chr_007	NA
		TTHERM_00530040	hypothetical_protein	chr_007	-0.119213641153456
		TTHERM_00530050	Bbox_zinc_finger_family_protein	chr_007	-0.00203679174798834
		TTHERM_00530060	TPR_Domain_containing_protein	chr_007	-0.176698385341347
		TTHERM_00530070	hypothetical_protein	chr_007	-0.0430231434216048
		TTHERM_00530080	hypothetical_protein	chr_007	-0.0169034822514147
		TTHERM_00530090	hypothetical_protein	chr_007	NA
		TTHERM_00530100	hypothetical_protein	chr_007	NA
		TTHERM_00530110	hypothetical_protein	chr_007	-0.149750830022432
		TTHERM_00530120	hypothetical_protein	chr_007	NA
		TTHERM_00530127	hypothetical_protein	chr_007	-0.210161464911612
		TTHERM_00530128	hypothetical_protein	chr_007	-0.208253764832151
		TTHERM_00530129	conserved_hypothetical_protein	chr_007	0.0234338851835551
		TTHERM_00530130	hypothetical_protein	chr_007	0.00820750183372538
		TTHERM_00530140	NADdependent_glycerol3phosphate_dehydrogenase_Cterminus_family_protein	chr_007	-0.0580802634470213
		TTHERM_00530150	Peptidase_family_M48_containing_protein	chr_007	-0.0451983744017104
		TTHERM_00530160	hypothetical_protein	chr_007	-0.0281798833582057
		TTHERM_00530170	hypothetical_protein	chr_007	NA
		TTHERM_00530180	hypothetical_protein	chr_007	-0.0630589172444896
		TTHERM_00530190	hypothetical_protein	chr_007	-0.143276921336845
		TTHERM_00530200	hypothetical_protein	chr_007	-0.0120731491602136
		TTHERM_00530208	Glucose_transporter_family_protein	chr_007	0.00894985467377842
		TTHERM_00530210	major_facilitator_superfamily_protein	chr_007	-0.0626821585912865
		TTHERM_00530220	hypothetical_protein	chr_007	-0.0737804727064103
		TTHERM_00530230	Protein_phosphatase_2C_containing_protein	chr_007	-0.0411419733795915
		TTHERM_00530240	Thioredoxin_family_protein	chr_007	-0.107430517689257
		TTHERM_00530249	hypothetical_protein	chr_007	-0.000869784503397517
		TTHERM_00530250	aldehyde_dehydrogenase	chr_007	-0.135376909742462
		TTHERM_00530260	hypothetical_protein	chr_007	0.00238670112870449
		TTHERM_00530270	hypothetical_protein	chr_007	-0.00258369566305755
		TTHERM_00530280	hypothetical_protein	chr_007	-0.235339210676146
		TTHERM_00530350	CPSF_A_subunit_region_family_protein	chr_007	0.019515580305005
		TTHERM_00530360	Inositol_1_3_4trisphosphate_5_6kinase_family_protein	chr_007	-0.104643344403509
		TTHERM_00530370	hypothetical_protein	chr_007	-0.0144911962503832
		TTHERM_00530380	regulator_of_chromosome_condensation_putative	chr_007	0.000553125914501004
		TTHERM_00530400	hypothetical_protein	chr_007	-0.110156872817195
		TTHERM_00530410	hypothetical_protein	chr_007	NA
		TTHERM_00530420	cyclic_nucleotidebinding_domain_containing_protein	chr_007	-0.327118655872318
		TTHERM_00530430	hypothetical_protein	chr_007	-0.660195317902604
		TTHERM_00530440	hypothetical_protein	chr_007	-0.0273319556092121
		TTHERM_00530450	enoylCoA_hydratase_isomerase_family_protein	chr_007	-0.00336468689497866
		TTHERM_00530470	hypothetical_protein	chr_007	-0.00599231789627087
		TTHERM_00530480	hypothetical_protein	chr_007	-0.106115180842363
		TTHERM_00530490	hypothetical_protein	chr_007	NA
		TTHERM_00530500	hypothetical_protein	chr_007	-0.0864468336580091
		TTHERM_00530510	enoylCoA_hydratase_isomerase_family_protein	chr_007	-0.0105668953649904
		TTHERM_00530520	Tubulintyrosine_ligase_family_protein	chr_007	-0.122917510607035
		TTHERM_00530530	hypothetical_protein	chr_007	-0.0612798505594635
		TTHERM_00530540	hypothetical_protein	chr_007	0.0190621249884612
		TTHERM_00530550	hypothetical_protein	chr_007	-0.00936806652317486
		TTHERM_00530560	hypothetical_protein	chr_007	NA
		TTHERM_00530570	hypothetical_protein	chr_007	NA
		TTHERM_00530580	hypothetical_protein	chr_007	-0.0779868730679055
		TTHERM_00530590	hypothetical_protein	chr_007	-0.0338047414734739
		TTHERM_00530600	Protein_kinase_domain_containing_protein	chr_007	-0.0577841457939663
		TTHERM_00530610	hypothetical_protein	chr_007	-0.174274642325845
		TTHERM_00530620	hypothetical_protein	chr_007	-0.122301357079582
		TTHERM_00530630	hypothetical_protein	chr_007	-0.0855683063050127
		TTHERM_00530640	hypothetical_protein	chr_007	-0.0642820162954002
		TTHERM_00530650	hypothetical_protein	chr_007	0.0654450261780105
		TTHERM_00530659	hypothetical_protein	chr_007	-0.187585938827535
		TTHERM_00530660	Papain_family_cysteine_protease_containing_protein	chr_007	-0.115099318274462
		TTHERM_00530670	hypothetical_protein	chr_007	-0.246170697476196
		TTHERM_00530680	hypothetical_protein	chr_007	-0.0439901839356094
		TTHERM_00530690	Zinc_knuckle_family_protein	chr_007	-0.00772503961070489
		TTHERM_00530700	hypothetical_protein	chr_007	-0.0428810492536197
		TTHERM_00530710	hypothetical_protein	chr_007	-0.170110091172532
		TTHERM_00530720	Nucleoporin_autopeptidase	chr_007	-0.096626182243038
		TTHERM_00530730	Mitochondrial_carrier_protein	chr_007	-0.00343828400493304
		TTHERM_00530740	hypothetical_protein	chr_007	0.00812055506062482
		TTHERM_00530750	pyruvate_dehydrogenase_complex_dihydrolipoamide_acetyltransferase_family_protein	chr_007	0.0222541440717744
		TTHERM_00530760	hypothetical_protein	chr_007	-0.0122041904891415
		TTHERM_00530770	hypothetical_protein	chr_007	-0.216177816977304
		TTHERM_00530780	hypothetical_protein	chr_007	-0.0277851441822583
		TTHERM_00530790	preprotein_translocase_SecY_subunit_containing_protein	chr_007	-0.00209140162882007
		TTHERM_00530800	hypothetical_protein	chr_007	-0.0353739026659151
		TTHERM_00530810	hypothetical_protein	chr_007	-0.0171611613044824
		TTHERM_000293349	kinase_domain_protein	chr_008	-0.0108247461326746
		TTHERM_000293459	nucleoporin_putative	chr_008	-0.0117065108988211
		TTHERM_000294699	hypothetical_protein	chr_008	NA
		TTHERM_000294829	transmembrane_protein_putative	chr_008	-0.107104073532583
		TTHERM_000294949	hypothetical_protein	chr_008	NA
		TTHERM_000295569	hypothetical_protein	chr_008	NA
		TTHERM_000295859	hypothetical_protein	chr_008	NA
		TTHERM_000297069	hypothetical_protein	chr_008	NA
		TTHERM_00293270	Cyclin_Nterminal_domain_containing_protein	chr_008	-0.148639444957026
		TTHERM_00293280	hypothetical_protein	chr_008	NA
		TTHERM_00293290	hypothetical_protein	chr_008	-0.0547110384704228
		TTHERM_00293300	hypothetical_protein	chr_008	0.0118447491331726
		TTHERM_00293310	Protein_kinase_domain_containing_protein	chr_008	-0.0053446968134602
		TTHERM_00293330	hypothetical_protein	chr_008	0.0184108736521382
		TTHERM_00293340	hypothetical_protein	chr_008	NA
		TTHERM_00293350	3prime5primecyclic_nucleotide_phosphodiesterase_family_protein	chr_008	0.0164530384616206
		TTHERM_00293360	Dopey_Nterminal_domain_containing_protein	chr_008	-0.00299316086335168
		TTHERM_00293370	hypothetical_protein	chr_008	0.0986808726534749
		TTHERM_00293380	hypothetical_protein	chr_008	-0.0488236163301808
		TTHERM_00293400	hypothetical_protein	chr_008	-0.190327614700299
		TTHERM_00293410	hypothetical_protein	chr_008	-0.158940719242946
		TTHERM_00293420	hypothetical_protein	chr_008	-0.2887039985179
		TTHERM_00293430	CDPalcohol_phosphatidyltransferase_family_protein	chr_008	0.0351246537396122
		TTHERM_00293440	Zinc_finger_motif_C2HC5type_family_protein	chr_008	-0.0498626177235681
		TTHERM_00293450	hypothetical_protein	chr_008	NA
		TTHERM_00293460	Myotubularinrelated_family_protein	chr_008	-0.036108188342834
		TTHERM_00294470	hypothetical_protein	chr_008	-0.0621559894343025
		TTHERM_00294480	hypothetical_protein	chr_008	-0.0889113914446822
		TTHERM_00294490	oxidoreductase_zincbinding_dehydrogenase_family_protein	chr_008	-0.120843321752313
		TTHERM_00294500	hypothetical_protein	chr_008	-0.0896097560886861
		TTHERM_00294510	hypothetical_protein	chr_008	-0.0570998294449857
		TTHERM_00294520	hypothetical_protein	chr_008	-0.0563178255326253
		TTHERM_00294530	hypothetical_protein	chr_008	NA
		TTHERM_00294550	hypothetical_protein	chr_008	-0.0499727480824155
		TTHERM_00294560	hypothetical_protein	chr_008	-0.134321090696356
		TTHERM_00294580	UBX_domain_containing_protein	chr_008	-0.0426039859107771
		TTHERM_00294590	hypothetical_protein	chr_008	-0.0922495203954732
		TTHERM_00294600	hypothetical_protein	chr_008	-0.213022307704619
		TTHERM_00294610	DegT_DnrJ_EryC1_StrS_aminotransferase_family_protein	chr_008	-0.0674461581072731
		TTHERM_00294620	hypothetical_protein	chr_008	NA
		TTHERM_00294630	hypothetical_protein	chr_008	-0.132384470168026
		TTHERM_00294640	NADHubiquinone_oxidoreductase_23_kDa_subunit_mitochondrial_precursor_putative	chr_008	0.0526364349310329
		TTHERM_00294650	Protein_kinase_domain_containing_protein	chr_008	-0.0369782897496844
		TTHERM_00294660	conserved_hypothetical_protein	chr_008	-0.103207559232909
		TTHERM_00294670	conserved_hypothetical_protein	chr_008	0.0224394958065473
		TTHERM_00294680	hypothetical_protein	chr_008	0.00863470641443261
		TTHERM_00294690	Poly_ADPribose_glycohydrolase_PARG	chr_008	-0.0511851862018341
		TTHERM_00294700	fumarylacetoacetate_hydrolase_family_protein	chr_008	-0.0428368044637022
		TTHERM_00294720	hypothetical_protein	chr_008	NA
		TTHERM_00294730	PRP38_family_protein	chr_008	NA
		TTHERM_00294740	hypothetical_protein	chr_008	0.0231293424860915
		TTHERM_00294750	hypothetical_protein	chr_008	-0.08526073236543
		TTHERM_00294760	phospholipidtranslocating_Ptype_ATPase_flippase_family_protein	chr_008	-0.135147547798311
		TTHERM_00294770	Protein_kinase_domain_containing_protein	chr_008	-0.201794678883526
		TTHERM_00294780	hypothetical_protein	chr_008	NA
		TTHERM_00294790	hypothetical_protein	chr_008	-0.00823241708173906
		TTHERM_00294800	Nucleotidyl_transferase_family_protein	chr_008	-0.180741287261686
		TTHERM_00294810	SMC_family_Cterminal_domain_containing_protein	chr_008	-0.0953988309333224
		TTHERM_00294820	hypothetical_protein	chr_008	-0.586076061501967
		TTHERM_00294830	hypothetical_protein	chr_008	-0.0654469565494665
		TTHERM_00294840	Spermine_spermidine_synthase_family_protein	chr_008	-0.144626209113535
		TTHERM_00294850	hypothetical_protein	chr_008	-0.0707605654145536
		TTHERM_00294860	hypothetical_protein	chr_008	-0.268491663612623
		TTHERM_00294870	hypothetical_protein	chr_008	-0.069870542485884
		TTHERM_00294880	hypothetical_protein	chr_008	-0.112797636350428
		TTHERM_00294890	hypothetical_protein	chr_008	-0.131039885251061
		TTHERM_00294900	hypothetical_protein	chr_008	-0.0693943123617652
		TTHERM_00294910	hypothetical_protein	chr_008	0.00682781338879298
		TTHERM_00294920	NLI_interacting_factorlike_phosphatase_family_protein	chr_008	-0.234267130450667
		TTHERM_00294930	hypothetical_protein	chr_008	-0.0364185081335286
		TTHERM_00294940	Ras_family_protein	chr_008	0.00760103638271583
		TTHERM_00294950	hypothetical_protein	chr_008	-0.0773249947060958
		TTHERM_00294960	hypothetical_protein	chr_008	NA
		TTHERM_00294980	hypothetical_protein	chr_008	-0.0696853362127229
		TTHERM_00294990	hypothetical_protein	chr_008	-0.143778212081264
		TTHERM_00295000	hypothetical_protein	chr_008	-0.0186032485247868
		TTHERM_00295010	hypothetical_protein	chr_008	-0.192337231919469
		TTHERM_00295020	RING_finger_related_protein	chr_008	-0.111523492590855
		TTHERM_00295030	Ras_family_protein	chr_008	-0.158425633259461
		TTHERM_00295040	ATPase_histidine_kinase_DNA_gyrase_B_and_HSP90like_domain_containing_protein	chr_008	NA
		TTHERM_00295050	ATPase_AAA_family_protein	chr_008	-0.0155321568205138
		TTHERM_00295060	Gpatch_domain_containing_protein	chr_008	NA
		TTHERM_00295070	hypothetical_protein	chr_008	-0.00261673742209524
		TTHERM_00295080	rieske_ironsulfur_protein_Ubiquinolcytochrome_c_reductase_ironsulfur_subunit	chr_008	-0.287709964280263
		TTHERM_00295090	Protein_kinase_domain_containing_protein	chr_008	-0.0385821598292627
		TTHERM_00295100	CLN3_protein	chr_008	-0.0373268703435369
		TTHERM_00295110	hypothetical_protein	chr_008	NA
		TTHERM_00295120	Vacuolar_protein_sortingassociated_protein_35_containing_protein	chr_008	-0.0735514279198034
		TTHERM_00295130	hypothetical_protein	chr_008	-0.159749551746759
		TTHERM_00295140	hypothetical_protein	chr_008	-0.471787829291341
		TTHERM_00295150	hypothetical_protein	chr_008	NA
		TTHERM_00295160	hypothetical_protein	chr_008	NA
		TTHERM_00295170	Thioredoxindependent_peroxide_reductase_mitochondrial_precursor_putative	chr_008	-0.016667285690333
		TTHERM_00295180	hypothetical_protein	chr_008	-0.0376728503825217
		TTHERM_00295190	hypothetical_protein	chr_008	0.0368785423561185
		TTHERM_00295200	hypothetical_protein	chr_008	-0.153697671540688
		TTHERM_00295210	conserved_hypothetical_protein	chr_008	-0.098300517573972
		TTHERM_00295220	Zinc_finger_C2H2_type_family_protein	chr_008	-0.0137327438497535
		TTHERM_00295230	Protein_kinase_domain_containing_protein	chr_008	-0.0490990339441376
		TTHERM_00295240	Transmembrane_amino_acid_transporter_protein	chr_008	-0.0222960469673983
		TTHERM_00295250	EF_hand_family_protein	chr_008	0.00152276150839978
		TTHERM_00295260	Mpv17_PMP22_family_protein	chr_008	NA
		TTHERM_00295270	hypothetical_protein	chr_008	-0.276353817290419
		TTHERM_00295280	hypothetical_protein	chr_008	-0.0360035489553896
		TTHERM_00295290	hypothetical_protein	chr_008	-0.0369760527475043
		TTHERM_00295300	hypothetical_protein	chr_008	-0.110739863182218
		TTHERM_00295310	hypothetical_protein	chr_008	0.00024978627555939
		TTHERM_00295320	hypothetical_protein	chr_008	-0.144491061696509
		TTHERM_00295330	polyadenylatebinding_like_protein	chr_008	NA
		TTHERM_00295340	polyadenylatebinding_protein_2	chr_008	0.0338002021443012
		TTHERM_00295350	hypothetical_protein	chr_008	-0.0676881756761862
		TTHERM_00295360	hypothetical_protein	chr_008	-0.183051289298065
		TTHERM_00295370	Kinesin_motor_domain_containing_protein	chr_008	-0.119573299235424
		TTHERM_00295380	hypothetical_protein	chr_008	0.00513648589643827
		TTHERM_00295390	Proline_dehydrogenase_family_protein	chr_008	-0.0981341309264496
		TTHERM_00295400	glucoseinhibited_division_protein_A_containing_protein	chr_008	0.0158463472416961
		TTHERM_00295410	conserved_hypothetical_protein	chr_008	-0.0526485438005585
		TTHERM_00295420	hypothetical_protein	chr_008	NA
		TTHERM_00295430	hypothetical_protein	chr_008	0.000178190818346316
		TTHERM_00295440	hypothetical_protein	chr_008	-0.11597258319306
		TTHERM_00295470	hypothetical_protein	chr_008	NA
		TTHERM_00295480	hypothetical_protein	chr_008	-0.0415277775714211
		TTHERM_00295490	lysosomal_acid_alphaglucosidase_precursor	chr_008	NA
		TTHERM_00295500	Glycosyl_hydrolases_family_31_protein	chr_008	NA
		TTHERM_00295510	von_Willebrand_factor_type_A_domain_containing_protein	chr_008	-0.0488562485628735
		TTHERM_00295520	Armadillo_betacatenin_repeat_family_protein	chr_008	-0.0636339295001546
		TTHERM_00295530	hypothetical_protein	chr_008	-0.0966134738646021
		TTHERM_00295540	cyclic_nucleotidebinding_domain_containing_protein	chr_008	NA
		TTHERM_00295550	hypothetical_protein	chr_008	NA
		TTHERM_00295560	Zinc_finger_C2H2_type_family_protein	chr_008	NA
		TTHERM_00295570	hypothetical_protein	chr_008	-0.0430480701090543
		TTHERM_00295580	hypothetical_protein	chr_008	-0.258650279588697
		TTHERM_00295590	hypothetical_protein	chr_008	0.0239018146733423
		TTHERM_00295600	Transcriptional_regulator_cudA_putative	chr_008	-0.0775738415534261
		TTHERM_00295610	Protein_kinase_domain_containing_protein	chr_008	-0.0825243760618304
		TTHERM_00295620	hypothetical_protein	chr_008	-0.0850329716545384
		TTHERM_00295630	Dual_specificity_phosphatase_catalytic_domain_containing_protein	chr_008	-0.0471404166390333
		TTHERM_00295640	Mov34_MPN_PAD1_family_protein	chr_008	-0.3518375498466
		TTHERM_00295650	Protein_kinase_domain_containing_protein	chr_008	0.0221550302363936
		TTHERM_00295660	hypothetical_protein	chr_008	NA
		TTHERM_00295670	probable_embryoabundant_protein_putative	chr_008	-0.109923017367198
		TTHERM_00295679	hypothetical_protein	chr_008	-0.0255576987934168
		TTHERM_00295680	hypothetical_protein	chr_008	-0.210274168725476
		TTHERM_00295690	hypothetical_protein	chr_008	-0.0620682405954783
		TTHERM_00295700	alcohol_dehydrogenase_family_protein	chr_008	0.0166833955639308
		TTHERM_00295710	hypothetical_protein	chr_008	NA
		TTHERM_00295720	hypothetical_protein	chr_008	NA
		TTHERM_00295730	hypothetical_protein	chr_008	-0.147297235097646
		TTHERM_00295740	Protein_kinase_domain_containing_protein	chr_008	-0.0589545252289538
		TTHERM_00295750	AT_hook_motif_family_protein	chr_008	-0.0868776770077271
		TTHERM_00295760	Protein_kinase_domain_containing_protein	chr_008	NA
		TTHERM_00295770	hypothetical_protein	chr_008	-0.0654972034686187
		TTHERM_00295780	hypothetical_protein	chr_008	-0.0144364553856204
		TTHERM_00295790	hypothetical_protein	chr_008	NA
		TTHERM_00295800	Tubulintyrosine_ligase_family_protein	chr_008	-0.0365312286235212
		TTHERM_00295810	hypothetical_protein	chr_008	0.0127727006149865
		TTHERM_00295820	hypothetical_protein	chr_008	0.148800548320768
		TTHERM_00295830	major_facilitator_superfamily_protein	chr_008	-0.0527829472248723
		TTHERM_00295840	TPR_Domain_containing_protein	chr_008	-0.101680247863328
		TTHERM_00295850	hypothetical_protein	chr_008	NA
		TTHERM_00295860	hypothetical_protein	chr_008	-0.12284154725629
		TTHERM_00295870	hypothetical_protein	chr_008	NA
		TTHERM_00295880	major_facilitator_superfamily_protein	chr_008	-0.207841717507054
		TTHERM_00295890	major_facilitator_superfamily_protein	chr_008	0.0130367716574613
		TTHERM_00295900	hypothetical_protein	chr_008	-0.212553985316939
		TTHERM_00295910	hypothetical_protein	chr_008	-0.0169668189760895
		TTHERM_00295920	MutS_domain_III_family_protein	chr_008	-0.0014125810276012
		TTHERM_00295930	hypothetical_protein	chr_008	-0.108839818716609
		TTHERM_00295950	Protein_kinase_domain_containing_protein	chr_008	-0.0101640566481166
		TTHERM_00295960	Kelch_motif_family_protein	chr_008	-0.156306521406357
		TTHERM_00295970	hypothetical_protein	chr_008	-0.264147575141058
		TTHERM_00295980	hypothetical_protein	chr_008	-0.142839603842392
		TTHERM_00295990	hypothetical_protein	chr_008	-0.105783257313815
		TTHERM_00296000	cation_channel_family_protein	chr_008	-0.00213496925889278
		TTHERM_00296010	hypothetical_protein	chr_008	-0.230879039003902
		TTHERM_00296020	hypothetical_protein	chr_008	NA
		TTHERM_00297030	hypothetical_protein	chr_008	NA
		TTHERM_00297040	hypothetical_protein	chr_008	NA
		TTHERM_00297050	hypothetical_protein	chr_008	-0.191622819461221
		TTHERM_00297060	hypothetical_protein	chr_008	NA
		TTHERM_00297070	hypothetical_protein	chr_008	NA
		TTHERM_00297090	hypothetical_protein	chr_008	-0.120861304756795
		TTHERM_00297100	hypothetical_protein	chr_008	-0.0709663443787117
		TTHERM_00297110	hypothetical_protein	chr_008	-0.0407243739771355
		TTHERM_00297120	hypothetical_protein	chr_008	0.0434823374979489
		TTHERM_00297130	hypothetical_protein	chr_008	-0.100769671539092
		TTHERM_00297140	Ribosomal_protein_L14p_L23e_containing_protein	chr_008	NA
		TTHERM_00297150	amine_oxidase_flavincontaining_family_protein	chr_008	-0.0761168825746483
		TTHERM_00297160	SCF_complex	chr_008	-0.114851709739995
		TTHERM_00297170	hypothetical_protein	chr_008	0.0347477097017131
		TTHERM_00297180	Bbox_zinc_finger_family_protein	chr_008	-0.048976605341493
		TTHERM_00297190	hypothetical_protein	chr_008	NA
		TTHERM_00297199	serinethreonine_protein_kinase	chr_008	-0.190009691172506
		TTHERM_00297200	Kinesin_motor_domain_containing_protein	chr_008	0.0240711250530157
		TTHERM_000564359	transmembrane_protein_putative	chr_009	NA
		TTHERM_000564499	hypothetical_protein	chr_009	NA
		TTHERM_000564529	hypothetical_protein	chr_009	NA
		TTHERM_000566758	hypothetical_protein	chr_009	NA
		TTHERM_00563830	hypothetical_protein	chr_009	NA
		TTHERM_00563840	hypothetical_protein	chr_009	-0.114823199442565
		TTHERM_00563850	hypothetical_protein	chr_009	-0.0971562872848976
		TTHERM_00563860	hypothetical_protein	chr_009	0.0520432939627146
		TTHERM_00563870	TPR_Domain_containing_protein	chr_009	-0.029828414188984
		TTHERM_00563880	hypothetical_protein	chr_009	-0.00299651803428566
		TTHERM_00563890	Sodium_hydrogen_exchanger_family_protein	chr_009	0.0207788755482699
		TTHERM_00563900	SET_domain_containing_protein	chr_009	-0.0428110728931485
		TTHERM_00563910	hypothetical_protein	chr_009	-0.00515030907419876
		TTHERM_00563920	hypothetical_protein	chr_009	-0.0910127886080101
		TTHERM_00563930	Leucine_Rich_Repeat_family_protein	chr_009	-0.0695879467740662
		TTHERM_00563940	arrestin_domain_protein	chr_009	-0.343164125379025
		TTHERM_00563950	arrestin_domain_protein	chr_009	NA
		TTHERM_00563960	signal_peptidase_I_family_protein	chr_009	-0.0414965907637295
		TTHERM_00563970	Ubiquitin_interaction_motif_family_protein	chr_009	-0.0578663508631706
		TTHERM_00563980	hypothetical_protein	chr_009	-0.0181485128978362
		TTHERM_00563990	HMG_box_family_protein	chr_009	-0.256185671008535
		TTHERM_00564010	hypothetical_protein	chr_009	-0.0695945220351614
		TTHERM_00564020	hypothetical_protein	chr_009	NA
		TTHERM_00564030	hypothetical_protein	chr_009	-0.0961415174332071
		TTHERM_00564040	hypothetical_protein	chr_009	NA
		TTHERM_00564050	hypothetical_protein	chr_009	-0.0800451800107939
		TTHERM_00564060	hypothetical_protein	chr_009	0.0073784719827153
		TTHERM_00564070	hypothetical_protein	chr_009	NA
		TTHERM_00564080	Erv1_Alr_family_protein	chr_009	-0.0684650980400962
		TTHERM_00564090	Dpy30_motif_family_protein	chr_009	-0.0435242431862068
		TTHERM_00564100	Tubulintyrosine_ligase_family_protein	chr_009	-0.0155868692940756
		TTHERM_00564110	hypothetical_protein	chr_009	-0.0125981918883684
		TTHERM_00564120	ABC_transporter_Nterminus_family_protein	chr_009	-0.0135848380733639
		TTHERM_00564130	hypothetical_protein	chr_009	0.0306298712785773
		TTHERM_00564140	hypothetical_protein	chr_009	NA
		TTHERM_00564150	hypothetical_protein	chr_009	-0.122276158830849
		TTHERM_00564160	hypothetical_protein	chr_009	-0.0129665338548282
		TTHERM_00564170	TPR_Domain_containing_protein	chr_009	-0.0111882710386335
		TTHERM_00564180	hypothetical_protein	chr_009	-0.0843682050407557
		TTHERM_00564190	Proteintyrosine_phosphatase_containing_protein	chr_009	-0.0342721200588279
		TTHERM_00564200	hypothetical_protein	chr_009	-0.175957823513883
		TTHERM_00564230	Protein_kinase_domain_containing_protein	chr_009	-0.138899680712683
		TTHERM_00564240	Proteintyrosine_phosphatase_containing_protein	chr_009	0.0184618182920544
		TTHERM_00564250	GTPase_activating_protein_for_Arf_containing_protein	chr_009	-0.0351194086238914
		TTHERM_00564260	hypothetical_protein	chr_009	0.0125150091465134
		TTHERM_00564270	cation_channel_family_protein	chr_009	NA
		TTHERM_00564280	ribosomal_protein_L4_L1_family_protein	chr_009	-0.119574836502993
		TTHERM_00564290	Endonuclease_Exonuclease_phosphatase_family_protein	chr_009	-0.156863839881145
		TTHERM_00564300	hypothetical_protein	chr_009	-0.0514424558113393
		TTHERM_00564310	Vps52_Sac2_family_protein	chr_009	-0.0351513734977784
		TTHERM_00564320	cation_diffusion_facilitator_family_transporter_containing_protein	chr_009	0.0293566712728389
		TTHERM_00564330	hypothetical_protein	chr_009	NA
		TTHERM_00564360	hypothetical_protein	chr_009	-0.0731135286707037
		TTHERM_00564370	Protein_kinase_domain_containing_protein	chr_009	-0.0318536064897898
		TTHERM_00564380	Protein_kinase_domain_containing_protein	chr_009	NA
		TTHERM_00564390	hypothetical_protein	chr_009	NA
		TTHERM_00564400	hypothetical_protein	chr_009	-0.0756763727070588
		TTHERM_00564410	hypothetical_protein	chr_009	-0.0561640960933087
		TTHERM_00564420	hypothetical_protein	chr_009	-0.0756777820132543
		TTHERM_00564430	Kinesin_motor_domain_containing_protein	chr_009	-0.00667750383755964
		TTHERM_00564440	Papain_family_cysteine_protease_containing_protein	chr_009	-0.140112602412168
		TTHERM_00564450	hypothetical_protein	chr_009	-0.327962514225732
		TTHERM_00564460	hypothetical_protein	chr_009	0.0189047242689238
		TTHERM_00564470	hypothetical_protein	chr_009	NA
		TTHERM_00564480	hypothetical_protein	chr_009	-0.0381801830556562
		TTHERM_00564490	hypothetical_protein	chr_009	-0.066098250427349
		TTHERM_00564500	hypothetical_protein	chr_009	-0.042988528952384
		TTHERM_00564510	hypothetical_protein	chr_009	0.00780539568831926
		TTHERM_00564520	Peroxidase_family_protein	chr_009	-0.126265897196182
		TTHERM_00564530	Kinesin_motor_domain_containing_protein	chr_009	0.0198999802455786
		TTHERM_00564540	hypothetical_protein	chr_009	-0.0234962485874261
		TTHERM_00564551	hypothetical_protein	chr_009	0.025178748034177
		TTHERM_00565550	FHA_domain_containing_protein	chr_009	-0.0849578893601609
		TTHERM_00565570	hypothetical_protein	chr_009	-0.0858347954565697
		TTHERM_00565580	hypothetical_protein	chr_009	-0.0787443837771524
		TTHERM_00565590	hypothetical_protein	chr_009	0.0297072957623416
		TTHERM_00565600	Dynein_heavy_chain_family_protein	chr_009	-0.0128352724952502
		TTHERM_00565610	chromo_domain_protein	chr_009	-0.182004126379488
		TTHERM_00565620	hypothetical_protein	chr_009	-0.227673502207621
		TTHERM_00565630	hypothetical_protein	chr_009	-0.0932830635282533
		TTHERM_00565640	hypothetical_protein	chr_009	NA
		TTHERM_00565650	hypothetical_protein	chr_009	-0.168866529340534
		TTHERM_00565661	conserved_hypothetical_protein	chr_009	-0.0835340099882696
		TTHERM_00566660	Aldose_1epimerase_family_protein	chr_009	-0.0291029775355034
		TTHERM_00566670	hypothetical_protein	chr_009	-0.140961138220098
		TTHERM_00566680	1433_protein	chr_009	0.0025306951068593
		TTHERM_00566690	hypothetical_protein	chr_009	0.0279911817756697
		TTHERM_00566700	hypothetical_protein	chr_009	-0.554801937955708
		TTHERM_00566710	hypothetical_protein	chr_009	-0.00906779611411608
		TTHERM_00566720	hypothetical_protein	chr_009	NA
		TTHERM_00566729	hypothetical_protein	chr_009	NA
		TTHERM_00566730	hypothetical_protein	chr_009	-0.198982746798752
		TTHERM_00566750	Protein_kinase_domain_containing_protein	chr_009	NA
		TTHERM_00566760	hypothetical_protein	chr_009	-0.0669826302121429
		TTHERM_00566770	hypothetical_protein	chr_009	-0.145037408584551
		TTHERM_00566780	Actin_family_protein	chr_009	0.00422456354659745
		TTHERM_00566790	OTUlike_cysteine_protease_family_protein	chr_009	NA
		TTHERM_00566800	Zinc_carboxypeptidase_family_protein	chr_009	-0.0571369723839158
		TTHERM_00566810	Radial_spoke_protein_3_containing_protein	chr_009	-0.000466948540170178
		TTHERM_00566820	hypothetical_protein	chr_009	NA
		TTHERM_00566830	hypothetical_protein	chr_009	-0.164238034715734
		TTHERM_00566840	hypothetical_protein	chr_009	NA
		TTHERM_00566850	zinc_finger_protein	chr_009	0.000918697651298331
		TTHERM_00566860	hypothetical_protein	chr_009	-0.022088323924634
		TTHERM_00566870	hypothetical_protein	chr_009	NA
		TTHERM_00566890	hypothetical_protein	chr_009	-0.216290492151498
		TTHERM_00566900	hypothetical_protein	chr_009	-0.0796525860124891
		TTHERM_00566910	hypothetical_protein	chr_009	-0.0488731265014435
		TTHERM_00566920	hypothetical_protein	chr_009	NA
		TTHERM_00566930	hypothetical_protein	chr_009	NA
		TTHERM_00566940	hypothetical_protein	chr_009	NA
		TTHERM_00566950	hypothetical_protein	chr_009	NA
		TTHERM_00566960	hypothetical_protein	chr_009	0.0191402720125431
		TTHERM_000492343	transmembrane_protein_putative	chr_010	-0.185422740233984
		TTHERM_000494659	hypothetical_protein	chr_010	NA
		TTHERM_000494748	hypothetical_protein	chr_010	NA
		TTHERM_00492300	hypothetical_protein	chr_010	0.0295134831985792
		TTHERM_00492310	CHORD_family_protein	chr_010	-0.212744031817141
		TTHERM_00492320	hypothetical_protein	chr_010	-0.00886181410680944
		TTHERM_00492340	hypothetical_protein	chr_010	NA
		TTHERM_00492350	HNH_endonuclease_family_protein	chr_010	NA
		TTHERM_00492360	hypothetical_protein	chr_010	-0.0166136811372254
		TTHERM_00492370	Protein_kinase_domain_containing_protein	chr_010	NA
		TTHERM_00492380	hypothetical_protein	chr_010	NA
		TTHERM_00492390	hypothetical_protein	chr_010	0.0330656589513463
		TTHERM_00492400	QXW_lectin_repeat_family_protein	chr_010	-0.0442931851628896
		TTHERM_00492409	hypothetical_protein	chr_010	-0.0465205443340031
		TTHERM_00492409_ALT	hypothetical_protein	chr_010	NA
		TTHERM_00492410	hypothetical_protein	chr_010	NA
		TTHERM_00492420	hypothetical_protein	chr_010	NA
		TTHERM_00492430	hypothetical_protein	chr_010	0.0678152523446093
		TTHERM_00492440	hypothetical_protein	chr_010	0.0156313370285251
		TTHERM_00492450	hypothetical_protein	chr_010	-0.0440058560916555
		TTHERM_00492460	Ku70_Ku80_betabarrel_domain_containing_protein	chr_010	-0.00797315619702815
		TTHERM_00492470	hypothetical_protein	chr_010	-0.0738258597415857
		TTHERM_00492480	Latrophilin_CL1like_GPS_domain_containing_protein	chr_010	-0.100888077585313
		TTHERM_00492490	hypothetical_protein	chr_010	NA
		TTHERM_00492500	Serine_carboxypeptidase_family_protein	chr_010	-0.0272345630383934
		TTHERM_00492510	hypothetical_protein	chr_010	-0.0445332045977537
		TTHERM_00492520	hypothetical_protein	chr_010	-0.166068722037788
		TTHERM_00492530	hypothetical_protein	chr_010	-0.00418296191508322
		TTHERM_00492540	hypothetical_protein	chr_010	0.0237578814627995
		TTHERM_00492550	hypothetical_protein	chr_010	0.00765279806600186
		TTHERM_00492560	hypothetical_protein	chr_010	0.00793992938646992
		TTHERM_00492570	hypothetical_protein	chr_010	-0.158242531453214
		TTHERM_00492590	hypothetical_protein	chr_010	-0.0300196367911233
		TTHERM_00492600	hypothetical_protein	chr_010	-0.081587897289734
		TTHERM_00492610	hypothetical_protein	chr_010	-0.223183459101901
		TTHERM_00492620	hypothetical_protein	chr_010	-0.0929658443871241
		TTHERM_00492630	hypothetical_protein	chr_010	-0.264933935813025
		TTHERM_00492640	hypothetical_protein	chr_010	-0.245678538335312
		TTHERM_00492650	hypothetical_protein	chr_010	-0.0357992941769145
		TTHERM_00492660	hypothetical_protein	chr_010	-0.00306752980049722
		TTHERM_00492670	hypothetical_protein	chr_010	-0.166277911822703
		TTHERM_00492680	hypothetical_protein	chr_010	0.0130381604696673
		TTHERM_00492690	hypothetical_protein	chr_010	0.0413238757205675
		TTHERM_00492700	hypothetical_protein	chr_010	-0.0922629052454367
		TTHERM_00492710	hypothetical_protein	chr_010	-0.0852600174656565
		TTHERM_00492720	peptidylprolyl_cistrans_isomerase_cyclophilintype_family_protein	chr_010	-0.0507256404789014
		TTHERM_00492730	ribulosephosphate_3epimerase_family_protein	chr_010	-0.0377984270617069
		TTHERM_00492740	hypothetical_protein	chr_010	NA
		TTHERM_00492750	hypothetical_protein	chr_010	NA
		TTHERM_00492760	hypothetical_protein	chr_010	-0.0128837012619962
		TTHERM_00492770	hypothetical_protein	chr_010	-0.129595766425762
		TTHERM_00492780	hypoxanthine_phosphoribosyltransferase_family_protein	chr_010	0.00752530932182028
		TTHERM_00492789	hypoxanthineguanine_phosphoribosyltransferase	chr_010	NA
		TTHERM_00492790	hypoxanthine_phosphoribosyltransferase_family_protein	chr_010	NA
		TTHERM_00492800	hypothetical_protein	chr_010	0.0214482730468611
		TTHERM_00492810	hypothetical_protein	chr_010	-0.02009778417459
		TTHERM_00492820	hypothetical_protein	chr_010	-0.0335251505562378
		TTHERM_00492830	Dynein_heavy_chain_family_protein	chr_010	-0.00428676986560337
		TTHERM_00492840	EF_hand_family_protein	chr_010	-0.0372360259296663
		TTHERM_00492850	isoleucyltRNA_synthetase_family_protein	chr_010	0.00321167192538407
		TTHERM_00492860	hypothetical_protein	chr_010	-0.0924795783886622
		TTHERM_00492870	hypothetical_protein	chr_010	0.0256021461480142
		TTHERM_00492880	hypothetical_protein	chr_010	NA
		TTHERM_00492890	hypothetical_protein	chr_010	NA
		TTHERM_00492900	hypothetical_protein	chr_010	-0.0173796670214773
		TTHERM_00492910	hypothetical_protein	chr_010	0.0998758712880741
		TTHERM_00492920	hypothetical_protein	chr_010	-0.070003460541492
		TTHERM_00492930	hypothetical_protein	chr_010	-0.0750585019907956
		TTHERM_00492940	hypothetical_protein	chr_010	-0.135749857952994
		TTHERM_00492950	hypothetical_protein	chr_010	-0.0501982245582118
		TTHERM_00492960	hypothetical_protein	chr_010	NA
		TTHERM_00492970	hypothetical_protein	chr_010	-0.0322443229527632
		TTHERM_00492980	Leucine_Rich_Repeat_family_protein	chr_010	-0.0375468366939215
		TTHERM_00492990	Ubiquitin_carboxylterminal_hydrolase_family_protein	chr_010	-0.283181141366986
		TTHERM_00493000	hypothetical_protein	chr_010	-0.0397915717094635
		TTHERM_00493011	hypothetical_protein	chr_010	0.182749052253097
		TTHERM_00494010	hypothetical_protein	chr_010	-0.136310872038855
		TTHERM_00494020	hypothetical_protein	chr_010	-0.190855864434589
		TTHERM_00494030	hypothetical_protein	chr_010	-0.190956094363153
		TTHERM_00494040	hypothetical_protein	chr_010	0.0277393554457775
		TTHERM_00494050	hypothetical_protein	chr_010	-0.0518662998472037
		TTHERM_00494060	hypothetical_protein	chr_010	-0.0234251978911902
		TTHERM_00494070	Zinc_finger_ZZ_type_family_protein	chr_010	-0.0169975912337619
		TTHERM_00494080	hypothetical_protein	chr_010	0.0335431898185757
		TTHERM_00494090	hypothetical_protein	chr_010	-0.0572849511065911
		TTHERM_00494100	queuine_tRNAribosyltransferase_family_protein	chr_010	0.0100240728202814
		TTHERM_00494110	NLI_interacting_factorlike_phosphatase_family_protein	chr_010	-0.16128904596716
		TTHERM_00494120	hypothetical_protein	chr_010	-0.0258929369542987
		TTHERM_00494130	GTPbinding_protein_LepA_containing_protein	chr_010	0.0076672473696125
		TTHERM_00494140	Eukaryotic_ribosomal_protein_L18_containing_protein	chr_010	-0.071305179710243
		TTHERM_00494150	hypothetical_protein	chr_010	NA
		TTHERM_00494160	3prime5primecyclic_nucleotide_phosphodiesterase_family_protein	chr_010	-0.0237353234018818
		TTHERM_00494170	hypothetical_protein	chr_010	-0.103903240867049
		TTHERM_00494180	Sec23_Sec24_trunk_domain_containing_protein	chr_010	-0.0702175242050291
		TTHERM_00494190	hypothetical_protein	chr_010	-0.00522067444773623
		TTHERM_00494200	hypothetical_protein	chr_010	-0.203281295598468
		TTHERM_00494210	hypothetical_protein	chr_010	0.00319813673772672
		TTHERM_00494220	hypothetical_protein	chr_010	0.0119387997043194
		TTHERM_00494230	hypothetical_protein	chr_010	-0.0656841008117602
		TTHERM_00494240	hypothetical_protein	chr_010	-0.0334369519358138
		TTHERM_00494250	DHHC_zinc_finger_domain_containing_protein	chr_010	-0.0179837729462212
		TTHERM_00494260	hypothetical_protein	chr_010	NA
		TTHERM_00494270	Erv1_Alr_family_protein	chr_010	-0.280405116882518
		TTHERM_00494280	hypothetical_protein	chr_010	0.0227272727272728
		TTHERM_00494290	Coldshockprime_DNAbinding_domain_containing_protein	chr_010	0.0613068352905751
		TTHERM_00494300	hypothetical_protein	chr_010	NA
		TTHERM_00494340	IQ_calmodulinbinding_motif_family_protein	chr_010	-0.0389624087967492
		TTHERM_00494350	Protein_kinase_domain_containing_protein	chr_010	-0.0292777380681692
		TTHERM_00494360	UDPglucose_GDPmannose_dehydrogenase_family_NAD_binding_domain_containing_protein	chr_010	-0.0479515254955418
		TTHERM_00494370	hypothetical_protein	chr_010	-0.266123855452851
		TTHERM_00494380	Kinesin_motor_domain_containing_protein	chr_010	-0.0341217388580722
		TTHERM_00494390	hypothetical_protein	chr_010	-0.0922463689730853
		TTHERM_00494400	hypothetical_protein	chr_010	NA
		TTHERM_00494410	hypothetical_protein	chr_010	-0.0367844657913478
		TTHERM_00494480	hypothetical_protein	chr_010	-0.145290344353745
		TTHERM_00494490	NLI_interacting_factorlike_phosphatase_family_protein	chr_010	-0.0198460728458109
		TTHERM_00494500	hypothetical_protein	chr_010	0.0183224460827624
		TTHERM_00494510	hypothetical_protein	chr_010	-0.0910463026912707
		TTHERM_00494520	hypothetical_protein	chr_010	-0.0220755454104161
		TTHERM_00494530	Papain_family_cysteine_protease_containing_protein	chr_010	-0.384527615349366
		TTHERM_00494540	hypothetical_protein	chr_010	NA
		TTHERM_00494550	hypothetical_protein	chr_010	NA
		TTHERM_00494560	hypothetical_protein	chr_010	-0.00110522156998729
		TTHERM_00494570	hypothetical_protein	chr_010	-0.0341609467053137
		TTHERM_00494580	hypothetical_protein	chr_010	-0.0517758961810689
		TTHERM_00494590	hypothetical_protein	chr_010	-0.27117981553018
		TTHERM_00494600	hypothetical_protein	chr_010	-0.0895784267548456
		TTHERM_00494610	cation_channel_family_protein	chr_010	0.018825276889793
		TTHERM_00494620	Rhomboid_family_protein	chr_010	-0.252610122265806
		TTHERM_00494630	Leishmanolysin_family_protein	chr_010	-0.0844330612672041
		TTHERM_00494650	cyclic_nucleotidebinding_domain_containing_protein	chr_010	-0.0823738996080474
		TTHERM_00494660	tetrahydrofolate_dehydrogenase_cyclohydrolase_NADPbinding_domain	chr_010	-0.0127013851014669
		TTHERM_00494670	hypothetical_protein	chr_010	NA
		TTHERM_00494680	zinc_finger_protein	chr_010	NA
		TTHERM_00494690	TPR_Domain_containing_protein	chr_010	-0.102956812857744
		TTHERM_00494700	hypothetical_protein	chr_010	NA
		TTHERM_00494720	Mitochondrial_carrier_protein	chr_010	-0.0176011996341915
		TTHERM_00494730	hypothetical_protein	chr_010	0.0159669595872522
		TTHERM_00494740	hypothetical_protein	chr_010	0.050026375945138
		TTHERM_00494750	hypothetical_protein	chr_010	-0.0515930245861131
		TTHERM_00494759	hypothetical_protein	chr_010	-0.395325382423659
		TTHERM_00494760	hypothetical_protein	chr_010	NA
		TTHERM_00494780	hypothetical_protein	chr_010	-0.182947811100089
		TTHERM_00494790	DnaJ_domain_containing_protein	chr_010	0.0158295492622506
		TTHERM_00494800	hypothetical_protein	chr_010	-0.117901796934013
		TTHERM_00494810	hypothetical_protein	chr_010	-0.0413652236690768
		TTHERM_00494820	RhoGEF_domain_containing_protein	chr_010	-0.0347074777879299
		TTHERM_00494830	hypothetical_protein	chr_010	0.0235153966283586
		TTHERM_00494840	Kinesin_motor_domain_containing_protein	chr_010	NA
		TTHERM_00494848	SEC14_cytosolic_factor_putative	chr_010	-0.0417079379913225
		TTHERM_00494849	hypothetical_protein	chr_010	-0.153622586904462
		TTHERM_00494850	hypothetical_protein	chr_010	NA
		TTHERM_00494860	hypothetical_protein	chr_010	-0.000373295861489702
		TTHERM_00494870	Glycosyl_hydrolase_family_20_catalytic_domain_containing_protein	chr_010	-0.0427777170813781
		TTHERM_00494880	hypothetical_protein	chr_010	-0.0838828844620204
		TTHERM_00494890	hypothetical_protein	chr_010	NA
		TTHERM_00494900	hypothetical_protein	chr_010	0.0121707851881052
		g2840	Nucleotidebinding_oligomerization_domaincontaining_protein_2	chr_012	NA
		TTHERM_000730254	hypothetical_protein	chr_012	NA
		TTHERM_000731450	hypothetical_protein	chr_012	NA
		TTHERM_000732489	signal_recognition_particle_9_kDa_protein	chr_012	0.00898553007467656
		TTHERM_000732579	alpha_beta_hydrolase_family_protein	chr_012	NA
		TTHERM_000732739	transmembrane_protein_putative	chr_012	NA
		TTHERM_000732798	hypothetical_protein	chr_012	NA
		TTHERM_001513283	hypothetical_protein	chr_012	NA
		TTHERM_00730250	hypothetical_protein	chr_012	-0.0975534884652443
		TTHERM_00730260	hypothetical_protein	chr_012	NA
		TTHERM_00730270	hypothetical_protein	chr_012	0.634750688283879
		TTHERM_00730280	hypothetical_protein	chr_012	-0.0639802613118993
		TTHERM_00730290	UvrD_REP_helicase_family_protein	chr_012	-0.236741263235391
		TTHERM_00730300	UvrD_REP_helicase_family_protein	chr_012	-0.251521895284903
		TTHERM_00730310	hypothetical_protein	chr_012	-0.0160401419229872
		TTHERM_00730320	hypothetical_protein	chr_012	NA
		TTHERM_00730330	hypothetical_protein	chr_012	-0.0102116190535999
		TTHERM_00730340	zinc_finger_protein	chr_012	-0.112575456696699
		TTHERM_00730350	hypothetical_protein	chr_012	-0.0551333259522241
		TTHERM_00730360	hypothetical_protein	chr_012	-0.0298099317122253
		TTHERM_00730370	hypothetical_protein	chr_012	-0.0701702199083382
		TTHERM_00731370	conserved_hypothetical_protein	chr_012	-0.0230395402364559
		TTHERM_00731380	Integral_membrane_protein_DUF6_containing_protein	chr_012	NA
		TTHERM_00731390	hypothetical_protein	chr_012	-0.0562769770254043
		TTHERM_00731400	hypothetical_protein	chr_012	-0.0500764706513096
		TTHERM_00731410	hypothetical_protein	chr_012	0.0276243964432014
		TTHERM_00731420	hypothetical_protein	chr_012	0.00707754206291149
		TTHERM_00731430	hypothetical_protein	chr_012	-0.155498186482141
		TTHERM_00731440	hypothetical_protein	chr_012	-0.0914310131366433
		TTHERM_00732450	Major_Facilitator_Superfamily_protein	chr_012	0.00394061367126141
		TTHERM_00732460	Cyclin_Nterminal_domain_containing_protein	chr_012	0.011096834481953
		TTHERM_00732480	hypothetical_protein	chr_012	NA
		TTHERM_00732490	hypothetical_protein	chr_012	-0.267785619882255
		TTHERM_00732500	hypothetical_protein	chr_012	-0.260534661200693
		TTHERM_00732510	hypothetical_protein	chr_012	-0.0156264750826415
		TTHERM_00732520	zinc_finger_protein	chr_012	NA
		TTHERM_00732530	hypothetical_protein	chr_012	-0.0795905993259152
		TTHERM_00732540	hypothetical_protein	chr_012	-0.0331062062604043
		TTHERM_00732550	Helixhairpinhelix_motif_family_protein	chr_012	-0.118242137613422
		TTHERM_00732560	hypothetical_protein	chr_012	0.0111246777913445
		TTHERM_00732570	hypothetical_protein	chr_012	-0.0442261487822651
		TTHERM_00732580	hypothetical_protein	chr_012	NA
		TTHERM_00732590	translation_initiation_factor_eIF6_putative_family_protein	chr_012	0.0109542356377799
		TTHERM_00732600	hypothetical_protein	chr_012	-0.0267680767844283
		TTHERM_00732610	hypothetical_protein	chr_012	0.0100731995652071
		TTHERM_00732640	ribosomal_protein_L13_containing_protein	chr_012	NA
		TTHERM_00732650	hypothetical_protein	chr_012	0.0102432546876558
		TTHERM_00732660	hypothetical_protein	chr_012	0.0169141219805298
		TTHERM_00732670	Protein_kinase_domain_containing_protein	chr_012	-0.0713416813653439
		TTHERM_00732680	cyclic_nucleotidebinding_domain_containing_protein	chr_012	-0.0854471888169279
		TTHERM_00732690	hypothetical_protein	chr_012	-0.10969051799038
		TTHERM_00732700	hypothetical_protein	chr_012	-0.138738990471314
		TTHERM_00732710	MBOAT_family_protein	chr_012	0.00477745462692003
		TTHERM_00732720	hypothetical_protein	chr_012	-0.251702397872441
		TTHERM_00732730	hypothetical_protein	chr_012	NA
		TTHERM_00732740	cyclic_nucleotidebinding_domain_containing_protein	chr_012	-0.109257345008982
		TTHERM_00732750	hypothetical_protein	chr_012	0.00880106613991057
		TTHERM_00732760	DalanylDalanine_carboxypeptidase_family_protein	chr_012	-0.0813932126677175
		TTHERM_00732770	hypothetical_protein	chr_012	-0.109771452917012
		TTHERM_00732780	vacuolar_sorting_protein_9_VPS9_domain_protein	chr_012	0.00188808896237665
		TTHERM_00732790	Sec7_domain_containing_protein	chr_012	-0.0489199576163523
		TTHERM_00732800	hypothetical_protein	chr_012	NA
		TTHERM_00732810	hypothetical_protein	chr_012	-0.0211757360415333
		TTHERM_00732820	hypothetical_protein	chr_012	NA
		TTHERM_00732830	hypothetical_protein	chr_012	-0.0606252384636082
		TTHERM_00732840	hypothetical_protein	chr_012	-0.0361742300121547
		TTHERM_00732850	hypothetical_protein	chr_012	-0.0789024861359066
		TTHERM_00732860	hypothetical_protein	chr_012	-0.158435254330929
		TTHERM_00732870	TBC_domain_containing_protein	chr_012	0.00239795833448627
		TTHERM_00732880	hypothetical_protein	chr_012	-0.0924896636455656
		TTHERM_00732890	hypothetical_protein	chr_012	0.00666311300639659
		TTHERM_00732900	hypothetical_protein	chr_012	-0.107755587700444
		TTHERM_01513230	hypothetical_protein	chr_012	NA
		TTHERM_01513230_2	hypothetical_protein	chr_012	NA
		TTHERM_01513230_3	hypothetical_protein	chr_012	NA
		TTHERM_01513240	hypothetical_protein	chr_012	NA
		TTHERM_01513250	hypothetical_protein	chr_012	-0.221789018617443
		TTHERM_01513260	hypothetical_protein	chr_012	0.0232890514574828
		TTHERM_01513280	Protein_kinase_domain_containing_protein	chr_012	NA
		TTHERM_000688439	transmembrane_protein_putative	chr_013	NA
		TTHERM_000688471	hypothetical_protein	chr_013	-0.0354490146202488
		TTHERM_000688699	transmembrane_protein_putative	chr_013	NA
		TTHERM_000688820	beige_BEACH_domain_protein	chr_013	-0.0475039556786193
		TTHERM_000688831	hypothetical_protein	chr_013	-0.0140559441128697
		TTHERM_000689989	hypothetical_protein	chr_013	NA
		TTHERM_000690080	Serine_Threonine_kinase_domain_protein	chr_013	0.00179446297083243
		TTHERM_00687260	hypothetical_protein	chr_013	NA
		TTHERM_00688270	hypothetical_protein	chr_013	-0.0941057460992088
		TTHERM_00688280	hypothetical_protein	chr_013	-0.0204245205713806
		TTHERM_00688290	hypothetical_protein	chr_013	-0.0601009886582794
		TTHERM_00688300	dnaK_protein	chr_013	0.00285218810216893
		TTHERM_00688320	hypothetical_protein	chr_013	NA
		TTHERM_00688330	hypothetical_protein	chr_013	NA
		TTHERM_00688340	hypothetical_protein	chr_013	-0.0841600087960725
		TTHERM_00688350	hypothetical_protein	chr_013	-0.0302605989795719
		TTHERM_00688370	hypothetical_protein	chr_013	-0.0185401462660619
		TTHERM_00688380	Variant_SH3_domain_containing_protein	chr_013	-0.0256193504304585
		TTHERM_00688390	oxidoreductase_short_chain_dehydrogenase_reductase_family_protein	chr_013	-0.0563027908193616
		TTHERM_00688400	hypothetical_protein	chr_013	NA
		TTHERM_00688420	hypothetical_protein	chr_013	NA
		TTHERM_00688430	MSP_domain_containing_protein	chr_013	-0.141063070805549
		TTHERM_00688440	Protein_phosphatase_2C_containing_protein	chr_013	-0.0721160982500022
		TTHERM_00688450	hypothetical_protein	chr_013	-0.116413077187879
		TTHERM_00688460	RHO_protein_GDP_dissociation_inhibitor_containing_protein	chr_013	0.0351185535972921
		TTHERM_00688470	Dynein_heavy_chain_family_protein	chr_013	0.0051713770934733
		TTHERM_00688480	hypothetical_protein	chr_013	NA
		TTHERM_00688490	hypothetical_protein	chr_013	NA
		TTHERM_00688500	calciumtranslocating_Ptype_ATPase_PMCAtype_family_protein	chr_013	-0.088747412962045
		TTHERM_00688510	CDPalcohol_phosphatidyltransferase_family_protein	chr_013	-0.0628000968725376
		TTHERM_00688520	Pyridoxalphosphate_dependent_enzyme_family_protein	chr_013	-0.031828348599776
		TTHERM_00688530	hypothetical_protein	chr_013	-0.0176189110131108
		TTHERM_00688540	hypothetical_protein	chr_013	0.0150679309073454
		TTHERM_00688550	DalanylDalanine_carboxypeptidase_family_protein	chr_013	-0.0802137862848702
		TTHERM_00688560	hypothetical_protein	chr_013	0.034487021013597
		TTHERM_00688570	Alanine_racemase_Nterminal_domain_containing_protein	chr_013	0.0287057794302586
		TTHERM_00688580	hypothetical_protein	chr_013	-0.0469380751987995
		TTHERM_00688590	hypothetical_protein	chr_013	NA
		TTHERM_00688600	Sm_protein	chr_013	-0.129048295940699
		TTHERM_00688610	hypothetical_protein	chr_013	-0.0725427491575907
		TTHERM_00688620	cation_channel_family_protein	chr_013	-0.079033363344661
		TTHERM_00688630	hypothetical_protein	chr_013	0.00516965528214919
		TTHERM_00688640	hypothetical_protein	chr_013	-0.142347982968432
		TTHERM_00688650	NLI_interacting_factorlike_phosphatase_family_protein	chr_013	0.00267528171817497
		TTHERM_00688660	hypothetical_protein	chr_013	-0.0633801383467208
		TTHERM_00688670	hypothetical_protein	chr_013	NA
		TTHERM_00688680	hypothetical_protein	chr_013	NA
		TTHERM_00688690	hypothetical_protein	chr_013	0.000250636700605718
		TTHERM_00688700	EF_hand_family_protein	chr_013	-0.0507525265833073
		TTHERM_00688710	hypothetical_protein	chr_013	NA
		TTHERM_00688720	hypothetical_protein	chr_013	0.00593812496787734
		TTHERM_00688740	hypothetical_protein	chr_013	-0.00598552860562006
		TTHERM_00688750	hypothetical_protein	chr_013	-0.032594086191764
		TTHERM_00688760	hypothetical_protein	chr_013	0.00123380321088544
		TTHERM_00688770	hypothetical_protein	chr_013	-0.0941346710090585
		TTHERM_00688780	DNA_repair_helicase_rad3	chr_013	-0.0380738971516231
		TTHERM_00688790	DJ1_PfpI_family_protein	chr_013	-0.0960768359329982
		TTHERM_00688800	EF_hand_family_protein	chr_013	0.00906730731971946
		TTHERM_00688810	regulator_of_chromosome_condensation_putative	chr_013	NA
		TTHERM_00689820	exonuclease_family_protein	chr_013	-0.430195960387648
		TTHERM_00689830	small_GTPbinding_protein_domain_containing_protein	chr_013	-0.123027184335691
		TTHERM_00689840	hypothetical_protein	chr_013	-0.301297601685005
		TTHERM_00689850	EF_hand_family_protein	chr_013	0.018903259788143
		TTHERM_00689860	hypothetical_protein	chr_013	0.0031306623058054
		TTHERM_00689870	DOMON_domain_containing_protein	chr_013	-0.15372484157382
		TTHERM_00689880	DOMON_domain_containing_protein	chr_013	-0.254758716982273
		TTHERM_00689890	cation_channel_family_protein	chr_013	-0.13650600488708
		TTHERM_00689900	Protein_kinase_domain_containing_protein	chr_013	-0.024583746732096
		TTHERM_00689910	hypothetical_protein	chr_013	-0.119301644985306
		TTHERM_00689920	hypothetical_protein	chr_013	-0.0104065496174049
		TTHERM_00689930	hypothetical_protein	chr_013	-0.0676877605672608
		TTHERM_00689940	hypothetical_protein	chr_013	-0.050657744335904
		TTHERM_00689950	tRNA_intron_endonuclease_catalytic_Cterminal_domain_containing_protein	chr_013	-0.256197159595776
		TTHERM_00689960	hypothetical_protein	chr_013	-0.0691802332401052
		TTHERM_00689970	PH_domain_containing_protein	chr_013	0.0419230509162215
		TTHERM_00689980	hypothetical_protein	chr_013	-0.0747241976920546
		TTHERM_00689990	Glutathione_Stransferase_Nterminal_domain_containing_protein	chr_013	-0.107793186933168
		TTHERM_00690000	hypothetical_protein	chr_013	-0.0406875667987318
		TTHERM_00690010	metallobetalactamase_superfamily_protein	chr_013	-0.130309738945931
		TTHERM_00690020	hypothetical_protein	chr_013	-0.0311716972277834
		TTHERM_00690030	Ubiquitin_family_protein	chr_013	-0.190537667500035
		TTHERM_00690040	IBR_domain_containing_protein	chr_013	-0.0392556925212188
		TTHERM_00690050	hypothetical_protein	chr_013	-0.36555129499201
		TTHERM_00690060	hypothetical_protein	chr_013	NA
		TTHERM_00690070	hypothetical_protein	chr_013	NA
		TTHERM_00690080	RNase_P_subunit_p30_family_protein	chr_013	-0.030144180737073
		TTHERM_000419929	hypothetical_protein	chr_014	NA
		TTHERM_000420039	transmembrane_protein_putative	chr_014	NA
		TTHERM_000420059	hypothetical_protein	chr_014	NA
		TTHERM_000420229	Rpp14_family_protein	chr_014	0.0137398450997109
		TTHERM_000420288	transmembrane_protein_putative	chr_014	NA
		TTHERM_000420909	transmembrane_protein_putative	chr_014	NA
		TTHERM_000420979	transmembrane_protein_putative	chr_014	NA
		TTHERM_00419660	Leucine_Rich_Repeat_family_protein	chr_014	-0.073025438264666
		TTHERM_00419670	hypothetical_protein	chr_014	NA
		TTHERM_00419680	hypothetical_protein	chr_014	-0.0280895354577034
		TTHERM_00419690	Spermine_spermidine_synthase_family_protein	chr_014	0.0318820917612234
		TTHERM_00419700	hypothetical_protein	chr_014	NA
		TTHERM_00419710	Kelch_motif_family_protein	chr_014	-0.0214069609982447
		TTHERM_00419720	MBOAT_family_protein	chr_014	-0.0708713636318015
		TTHERM_00419730	hypothetical_protein	chr_014	-0.00971884464093461
		TTHERM_00419740	Ras_family_protein	chr_014	0.00627263032700645
		TTHERM_00419750	cyclic_nucleotidebinding_domain_containing_protein	chr_014	-0.113965002791248
		TTHERM_00419759	hypothetical_protein	chr_014	-0.0435802581651923
		TTHERM_00419760	hypothetical_protein	chr_014	-0.13271279458085
		TTHERM_00419770	hypothetical_protein	chr_014	-0.0634089698049762
		TTHERM_00419780	hypothetical_protein	chr_014	-0.160145392282301
		TTHERM_00419790	hypothetical_protein	chr_014	-0.0333539793526106
		TTHERM_00419800	Dual_specificity_phosphatase_catalytic_domain_containing_protein	chr_014	-0.024031356029529
		TTHERM_00419810	Ubiquitinconjugating_enzyme_family_protein	chr_014	-0.149498213041767
		TTHERM_00419820	OTUlike_cysteine_protease_family_protein	chr_014	0.0195197380389304
		TTHERM_00419840	hypothetical_protein	chr_014	-0.0186497105593459
		TTHERM_00419850	ribosomal_protein_L27_containing_protein	chr_014	-0.265259849967906
		TTHERM_00419910	hypothetical_protein	chr_014	-0.158804836938982
		TTHERM_00419920	hypothetical_protein	chr_014	-0.0300358799475281
		TTHERM_00419930	Kelch_motif_family_protein	chr_014	-0.0434210455486668
		TTHERM_00419940	hypothetical_protein	chr_014	-0.0978927590369139
		TTHERM_00419950	TPR_Domain_containing_protein	chr_014	-0.0364185851851727
		TTHERM_00419960	hypothetical_protein	chr_014	-0.21629805354836
		TTHERM_00419970	hypothetical_protein	chr_014	-0.354155079462932
		TTHERM_00419990	hypothetical_protein	chr_014	-0.0312500408272985
		TTHERM_00420000	KH_domain_containing_protein	chr_014	-0.00614099751499807
		TTHERM_00420010	HD_domain_containing_protein	chr_014	0.0286519764687017
		TTHERM_00420020	Mitochondrial_carrier_protein	chr_014	0.0256928359042597
		TTHERM_00420030	phosphoenolpyruvate_carboxykinase	chr_014	0.059334920446323
		TTHERM_00420040	hypothetical_protein	chr_014	-0.255947863284224
		TTHERM_00420050	hypothetical_protein	chr_014	NA
		TTHERM_00420060	hypothetical_protein	chr_014	-0.0709650424510982
		TTHERM_00420070	Protein_kinase_domain_containing_protein	chr_014	0.0112704724928853
		TTHERM_00420080	DTW_domain_containing_protein	chr_014	-0.0203245710753535
		TTHERM_00420090	hypothetical_protein	chr_014	-0.0812300216528062
		TTHERM_00420100	hypothetical_protein	chr_014	0.0124481658768067
		TTHERM_00420110	hypothetical_protein	chr_014	-0.210556834058215
		TTHERM_00420130	hypothetical_protein	chr_014	0.0891604785478548
		TTHERM_00420140	SAC3_GANP_family_protein	chr_014	-0.167716880947042
		TTHERM_00420150	hypothetical_protein	chr_014	-0.0439216229000741
		TTHERM_00420160	hypothetical_protein	chr_014	-0.0972374175613681
		TTHERM_00420170	hypothetical_protein	chr_014	NA
		TTHERM_00420180	hypothetical_protein	chr_014	-0.0192059946418529
		TTHERM_00420190	hypothetical_protein	chr_014	-0.15679233036578
		TTHERM_00420200	hypothetical_protein	chr_014	0.019351926360621
		TTHERM_00420210	Cytochrome_b5like_Heme_Steroid_binding_domain_containing_protein	chr_014	0.0741252507243147
		TTHERM_00420220	Protein_kinase_domain_containing_protein	chr_014	-0.121175264242347
		TTHERM_00420230	MIR_domain_protein	chr_014	-0.0121465315823626
		TTHERM_00420240	hypothetical_protein	chr_014	NA
		TTHERM_00420250	hypothetical_protein	chr_014	-0.0632661476777912
		TTHERM_00420260	hypothetical_protein	chr_014	-0.0920399854298498
		TTHERM_00420270	hypothetical_protein	chr_014	-0.121294520087923
		TTHERM_00420280	hypothetical_protein	chr_014	NA
		TTHERM_00420290	hypothetical_protein	chr_014	-0.153142576778244
		TTHERM_00420300	hypothetical_protein	chr_014	NA
		TTHERM_00420310	hypothetical_protein	chr_014	NA
		TTHERM_00420320	hypothetical_protein	chr_014	-0.188912844556263
		TTHERM_00420330	hypothetical_protein	chr_014	-0.123912166365692
		TTHERM_00420340	Dynein_heavy_chain_family_protein	chr_014	NA
		TTHERM_00420350	hypothetical_protein	chr_014	-0.107962076128741
		TTHERM_00420359	hypothetical_protein	chr_014	NA
		TTHERM_00420360	hypothetical_protein	chr_014	NA
		TTHERM_00420370	hypothetical_protein	chr_014	-0.181322388146004
		TTHERM_00420380	cation_channel_family_protein	chr_014	-0.0967406411887145
		TTHERM_00420390	hypothetical_protein	chr_014	NA
		TTHERM_00420400	hypothetical_protein	chr_014	-0.0168245543036545
		TTHERM_00420410	ABC_transporter_family_protein	chr_014	-0.0758678799969533
		TTHERM_00420420	DEAD_DEAH_box_helicase_family_protein	chr_014	-0.0532525082696426
		TTHERM_00420430	Leucine_Rich_Repeat_family_protein	chr_014	-0.0380886346556462
		TTHERM_00420440	Protein_kinase_domain_containing_protein	chr_014	-0.0203927663267593
		TTHERM_00420450	hypothetical_protein	chr_014	-0.0901755426951093
		TTHERM_00420460	hypothetical_protein	chr_014	-0.00534872849440887
		TTHERM_00420470	hypothetical_protein	chr_014	-0.109742109419762
		TTHERM_00420480	SNF2_family_Nterminal_domain_containing_protein	chr_014	-0.216907764437617
		TTHERM_00420490	hypothetical_protein	chr_014	NA
[truncated: 24,020 more rows]

## Sheet: J) pN-pS per chr
						median DoS
	MAC chromosome	median pN/pS	MIC chromosome	additional remark		-0.05684085
	chr_001	0.13155713	chr I			-0.0717826
	chr_002	0.13223398	chr I			-0.06486514
	chr_003	0.11784807	chr I			-0.07376712
	chr_004	0.10867945	chr I			-0.06202047
	chr_005	0.11598767	chr I			-0.04018847
	chr_006	0.07849262	chr I			-0.05654326
	chr_007	0.08049238	chr I			-0.06547208
	chr_008	0.11151744	chr I			-0.05015779
	chr_009	0.09542892	chr I			-0.03754684
	chr_010	0.06714221	chr I			-0.05007647
	chr_011	no CDS	chr I	not shown in Fig. 2		-0.04750396
	chr_012	0.09291042	chr I			-0.06333756
	chr_013	0.09141766	chr I			-0.05255165
	chr_014	0.09888855	chr I			-0.05129962
	chr_015	0.10182119	chr I			-0.04992578
	chr_016	0.09412993	chr I			-0.05600179
	chr_017	0.07359363	chr I			-0.07376949
	chr_018	0.10930896	chr I			-0.09886009
	chr_019	0.11200931	chr I			-0.08401133
	chr_020	0.20942971	chr I			-0.08549366
	chr_021	0.22327791	chr I			-0.07497674
	chr_022	0.21798974	chr I			-0.12363221
	chr_023	0.16512106	chr I			-0.08060416
	chr_024	0.33064713	chr I centromere			-0.07863573
	chr_025	0.22152251	chr I			-0.04657481
	chr_026	0.14293059	chr I			-0.08641413
	chr_027	0.08648312	chr I			-0.05821636
	chr_028	0.14047253	chr I			-0.05775456
	chr_029	0.10331288	chr I			-0.10291432
	chr_030	0.0954853	chr I			-0.06167523
	chr_031	0.26380201	chr I			-0.0362227
	chr_032	0.11423198	chr I			-0.07206288
	chr_033	0.08267378	chr I			-0.06576702
	chr_034	0.10511009	chr I			-0.05752715
	chr_035	0.11373618	chr I			-0.04326691
	chr_036	0.09971102	chr I			-0.06861454
	chr_037	0.07487608	chr I			-0.06255841
	chr_038	0.10877499	chr I			-0.06864591
	chr_039	0.13686505	chr I			-0.05568497
	chr_040	0.11554806	chr I			-0.06458021
	chr_041	0.10553126	chr I			-0.05981248
	chr_042	0.11128177	chr I			-0.05777461
	chr_043	0.09095732	chr I			-0.07879299
	chr_044	0.09530719	chr I			-0.04339997
	chr_045	0.1114251	chr I			-0.05601145
	chr_046	0.07379797	chr I			-0.08408689
	chr_047	0.09837382	chr I	not shown in Fig. 2		-0.08960166
	chr_048	0.12079507	chr I			-0.057921
	chr_049	0.17449701	chr I			-0.04733787
	chr_050	0.10986948	chr I			-0.07561278
	chr_051	0.09490028	chr I			-0.04020522
	chr_052	0.12191755	chr I			-0.02666211
	chr_053	0.11390352	chr I			-0.06699423
	chr_054	0.35632846	chr I	not shown in Fig. 2		-0.06950177
	chr_055	0.14990393	chr II			-0.05531314
	chr_056	0.15213222	chr II			-0.06249665
	chr_057	0.10296903	chr II			-0.07032258
	chr_058	0.17643505	chr II			-0.07415243
	chr_059	0.17669291	chr II			-0.12765495
	chr_060	0.15316019	chr II			-0.08085689
	chr_061	0.31039573	chr II			-0.10212333
	chr_062	0.20340762	chr II centromere			-0.08630636
	chr_063	0.22768537	chr II			-0.09438596
	chr_064	0.20163556	chr II			-0.06871812
	chr_065	0.16934869	chr II			-0.08255884
	chr_066	0.1377125	chr II			-0.11510495
	chr_067	0.19916774	chr II			-0.05699339
	chr_068	0.20128184	chr II			-0.05493131
	chr_069	0.10996443	chr II			-0.05772758
	chr_070	0.10549242	chr III			-0.06068635
	chr_071	0.15458433	chr III			-0.11628643
	chr_072	0.13416979	chr III			-0.06940322
	chr_073	0.1807963	chr III			-0.05952863
	chr_074	0.12878957	chr III			-0.05072908
	chr_075	0.11968333	chr III			-0.07342035
	chr_076	0.09711653	chr III			-0.07014737
	chr_077	0.12594744	chr III			-0.04233325
	chr_078	0.11414048	chr III			-0.075189
	chr_079	0.08134681	chr III			-0.0693686
	chr_080	0.13301854	chr III			-0.07311394
	chr_081	0.1090755	chr III			-0.05203166
	chr_082	0.14062001	chr III			-0.06925214
	chr_083	0.09997525	chr III			-0.02346892
	chr_084	0.12061734	chr III			-0.08905066
	chr_085	0.07301476	chr III	not shown in Fig. 2		-0.09874191
	chr_086	0.149264	chr III			-0.07513071
	chr_087	0.15164415	chr III			-0.09757453
	chr_088	0.12345601	chr III			-0.06847134
	chr_089	0.14198561	chr III			-0.06987933
	chr_090	0.11689244	chr III			-0.07246227
	chr_091	0.10490197	chr III			-0.03821986
	chr_092	0.13791501	chr III			-0.09027446
	chr_093	0.09575599	chr III			-0.07127585
	chr_094	0.20119964	chr III			-0.07520387
	chr_095	0.18486308	chr III			-0.07270197
	chr_096	0.14479117	chr III centromere			-0.01839495
	chr_097	0.14586564	chr III			-0.03521982
	chr_098	0.27503964	chr III			-0.05911206
	chr_099	0.08070667	chr III			-0.07416621
	chr_100	0.10555346	chr III			-0.05459576
	chr_101	0.14831305	chr III			-0.04432233
	chr_102	0.08577363	chr III			-0.04945906
	chr_103	0.07448953	chr III			-0.03797446
	chr_104	0.09579522	chr III			-0.05632381
	chr_105	0.08174599	chr III			-0.0648966
	chr_106	0.09390286	chr III			-0.07645005
	chr_107	0.12081528	chr III			-0.05836282
	chr_108	0.12679556	chr III			-0.0624894
	chr_109	0.11236696	chr III			-0.08124425
	chr_110	0.13139739	chr III			-0.09394329
	chr_111	0.21313195	chr IV			-0.07000935
	chr_112	0.16313637	chr IV			-0.05450134
	chr_113	0.16638306	chr IV			-0.06277873
	chr_114	0.11322574	chr IV			-0.06180875
	chr_115	0.10814986	chr IV			-0.05742777
	chr_116	0.121051	chr IV			-0.07373743
	chr_117	0.1171301	chr IV			-0.03097564
	chr_118	0.14171429	chr IV			-0.05602148
	chr_119	0.08086219	chr IV			-0.07528884
	chr_120	0.09666221	chr IV			-0.04721229
	chr_121	0.11992493	chr IV			-0.0749903
	chr_122	0.1500623	chr IV			-0.12336036
	chr_123	0.12208167	chr IV			-0.11366133
	chr_124	0.37545549	chr IV			-0.07433978
	chr_125	0.30968951	chr IV centromere			-0.03926458
	chr_126	0.23655003	chr IV			-0.06855544
	chr_127	0.17196544	chr IV			-0.07284919
	chr_128	0.13342688	chr IV			-0.06002027
	chr_129	0.12017901	chr IV			-0.08083637
	chr_130	0.1152481	chr IV			-0.07617706
	chr_131	0.12366363	chr IV			-0.06144221
	chr_132	0.15621731	chr IV			-0.08072543
	chr_133	0.09146531	chr IV			-0.08379694
	chr_134	0.13771159	chr IV	not shown in Fig. 2		-0.06583299
	chr_135	0.18660178	chr IV			-0.04613414
	chr_136	0.11240316	chr IV			-0.05795241
	chr_137	0.07634241	chr IV			-0.06351018
	chr_138	0.09294254	chr IV			-0.05866743
	chr_139	0.09294952	chr IV	not shown in Fig. 2		-0.06193581
	chr_140	0.0892013	chr IV			-0.07301256
	chr_141	0.09477908	chr IV			-0.05435953
	chr_142	0.10387711	chr IV	not shown in Fig. 2		-0.07189667
	chr_143	0.10238081	chr IV			-0.08588501
	chr_144	0.12087467	chr IV			-0.05474441
	chr_145	0.13451182	chr IV			-0.04535148
	chr_146	0.10391773	chr IV			-0.05894168
	chr_147	0.07149863	chr IV			-0.04307053
	chr_148	0.1070513	chr IV			-0.07377786
	chr_149	0.11567944	chr IV			-0.04919033
	chr_150	0.1433201	chr IV			-0.04399168
	chr_151	0.11537847	chr IV			-0.04472106
	chr_152	0.12009472	chr IV			-0.07909784
	chr_153	0.10960829	chr IV			-0.01776541
	chr_154	0.20102892	chr IV			-0.05702089
	chr_155	0.03454521	chr V	not shown in Fig. 2		-0.04405321
	chr_156	0.1062479	chr V			-0.09098691
	chr_157	0.11802314	chr V			-0.11447135
	chr_158	0.1600736	chr V			-0.03340475
	chr_159	0.20624564	chr V			-0.07117353
	chr_160	0.07715017	chr V			-0.08624871
	chr_161	0.10425297	chr V			-0.0606439
	chr_162	0.18382048	chr V			-0.07557626
	chr_163	0.11760894	chr V			-0.08555385
	chr_164	0.12764393	chr V			-0.05253856
	chr_165	0.17124618	chr V			-0.09716629
	chr_166	0.13948744	chr V			-0.08678717
	chr_167	0.24119386	chr V			-0.06052422
	chr_168	0.23121624	chr V centromere			-0.06731717
	chr_169	0.15089381	chr V			-0.08407519
	chr_170	0.12824621	chr V			-0.08082422
	chr_171	0.17031796	chr V			-0.04983592
	chr_172	0.15342895	chr V			-0.04921034
	chr_173	0.09853467	chr V			-0.06605883
	chr_174	0.1008846	chr V			-0.07072005
	chr_175	0.12389985	chr V			-0.05298631
	chr_176	0.1420325	chr V			-0.05501606
	chr_177	0.10934401	chr V			-0.07610634
	chr_178	0.11434634	chr V			-0.04841912
	chr_179	0.16760535	chr V			-0.06006742
	chr_180	0.08556074	chr V
	chr_181	0.10968222	chr V

[truncated: 1 more sheets: K) DoS per chr]
